# Supplementary material for: Host genetic variation and HIV disease: from mapping to mechanism
Source: Immunogenetics. 2017 Jul 10;69(8):489–98. doi: 10.1007/s00251-017-1000-z (PMC5537324; doi:10.1007/s00251-017-1000-z)
Supplement: Supplementary file 1 — Summary of findings of GWAS studies of HIV outcomes or HIV-related outcomes extracted from the GWAS catalog (https://www.ebi.ac.uk/gwas/). (XLSX 74 kb). [file 251_2017_1000_MOESM1_ESM.xlsx]

## Sheet: Sheet1
PUBMEDID	FIRST AUTHOR	DATE	JOURNAL	LINK	STUDY	DISEASE/TRAIT	INITIAL SAMPLE SIZE	REPLICATION SAMPLE SIZE	REGION	CHR_ID	CHR_POS	REPORTED GENE(S)	MAPPED_GENE	UPSTREAM_GENE_ID	DOWNSTREAM_GENE_ID	SNP_GENE_IDS	UPSTREAM_GENE_DISTANCE	DOWNSTREAM_GENE_DISTANCE	STRONGEST SNP-RISK ALLELE	SNPS	MERGED	SNP_ID_CURRENT	CONTEXT	INTERGENIC	RISK ALLELE FREQUENCY	P-VALUE	PVALUE_MLOG	P-VALUE (TEXT)	OR or BETA	95% CI (TEXT)	PLATFORM [SNPS PASSING QC]	CNV
21364930	Bol SM	2011-02-25	PLoS One	www.ncbi.nlm.nih.gov/pubmed/21364930	Genome-wide association study identifies single nucleotide polymorphism in DYRK1A associated with replication of HIV-1 in monocyte-derived macrophages.	HIV-1 replication	191 European ancestry individuals	31 individuals	21q22.13	21	37368522	DYRK1A	DYRK1A			1859			rs12483205-?	rs12483205	0	12483205	intron_variant	0	NR	5e-06	5.30103				Illumina [494656]	N
20041166	Fellay J	2009-12-24	PLoS Genet	www.ncbi.nlm.nih.gov/pubmed/20041166	Common genetic variation and the control of HIV-1 in humans.	HIV-1 control	2,362 European ancestry cases	NA	6p21.33	6	31464003	HCP5, HLA-B	HCP5			10866			rs2395029-G	rs2395029	0	2395029	non_coding_transcript_exon_variant	0	0.048	5e-35	34.301	(setpoint)	5.8	[NR] % increase	Illumina [NR]	N
20041166	Fellay J	2009-12-24	PLoS Genet	www.ncbi.nlm.nih.gov/pubmed/20041166	Common genetic variation and the control of HIV-1 in humans.	HIV-1 control	2,362 European ancestry cases	NA	6p22.1	6	30152113	TRIM10	TRIM10			10107			rs9468692-?	rs9468692	0	9468692	3_prime_UTR_variant	0	NR	1e-06	6	(setpoint)			Illumina [NR]	N
20041166	Fellay J	2009-12-24	PLoS Genet	www.ncbi.nlm.nih.gov/pubmed/20041166	Common genetic variation and the control of HIV-1 in humans.	HIV-1 control	2,362 European ancestry cases	NA	6p21.33	6	31306603	HLA-C	LOC105375015			105375015			rs9264942-?	rs9264942	0	9264942	upstream_gene_variant	0	NR	6e-12	11.2218	(progression)			Illumina [NR]	N
20041166	Fellay J	2009-12-24	PLoS Genet	www.ncbi.nlm.nih.gov/pubmed/20041166	Common genetic variation and the control of HIV-1 in humans.	HIV-1 control	2,362 European ancestry cases	NA	6p21.33	6	31464003	HCP5, HLA-B	HCP5			10866			rs2395029-?	rs2395029	0	2395029	non_coding_transcript_exon_variant	0	NR	1e-11	11	(progression)			Illumina [NR]	N
20041166	Fellay J	2009-12-24	PLoS Genet	www.ncbi.nlm.nih.gov/pubmed/20041166	Common genetic variation and the control of HIV-1 in humans.	HIV-1 control	2,362 European ancestry cases	NA	4q32.1	4	160585745	intergenic	LOC105377512 - RPS14P7	105377512	100271065		32251	232677	rs17291045-?	rs17291045	0	17291045	intron_variant	1	NR	5e-08	7.30103	(progression)			Illumina [NR]	N
20041166	Fellay J	2009-12-24	PLoS Genet	www.ncbi.nlm.nih.gov/pubmed/20041166	Common genetic variation and the control of HIV-1 in humans.	HIV-1 control	2,362 European ancestry cases	NA	6p21.33	6	31834764	SNORD52	HSPA1B - C6orf48	3304	50854		4510	151	rs9368699-?	rs9368699	0	9368699	5_prime_UTR_variant	1	NR	5e-08	7.30103	(progression)			Illumina [NR]	N
20041166	Fellay J	2009-12-24	PLoS Genet	www.ncbi.nlm.nih.gov/pubmed/20041166	Common genetic variation and the control of HIV-1 in humans.	HIV-1 control	2,362 European ancestry cases	NA	6q24.3	6	148226666	intergenic	SASH1			23328			rs9497975-?	rs9497975	0	9497975	intergenic_variant	0	NR	7e-08	7.1549	(progression)			Illumina [NR]	N
20041166	Fellay J	2009-12-24	PLoS Genet	www.ncbi.nlm.nih.gov/pubmed/20041166	Common genetic variation and the control of HIV-1 in humans.	HIV-1 control	2,362 European ancestry cases	NA	7p21.1	7	20007952	intergenic	LOC101927668			101927668			rs38152-?	rs38152	0	38152	intron_variant	0	NR	7e-08	7.1549	(progression)			Illumina [NR]	N
20041166	Fellay J	2009-12-24	PLoS Genet	www.ncbi.nlm.nih.gov/pubmed/20041166	Common genetic variation and the control of HIV-1 in humans.	HIV-1 control	2,362 European ancestry cases	NA	14q23.1	14	57888330	intergenic	SLC35F4			341880			rs8013190-?	rs8013190	0	8013190	intron_variant	0	NR	7e-08	7.1549	(progression)			Illumina [NR]	N
20041166	Fellay J	2009-12-24	PLoS Genet	www.ncbi.nlm.nih.gov/pubmed/20041166	Common genetic variation and the control of HIV-1 in humans.	HIV-1 control	2,362 European ancestry cases	NA	6p21.33	6	31125810	CDSN	PSORS1C1			170679			rs3815087-?	rs3815087	0	3815087	5_prime_UTR_variant	0	NR	8e-08	7.09691	(progression)			Illumina [NR]	N
20041166	Fellay J	2009-12-24	PLoS Genet	www.ncbi.nlm.nih.gov/pubmed/20041166	Common genetic variation and the control of HIV-1 in humans.	HIV-1 control	2,362 European ancestry cases	NA	6p12.1	6	55283305	HCRTR2	HCRTR2			3062			rs9367630-?	rs9367630	0	9367630	downstream_gene_variant	0	NR	1e-07	7	(progression)			Illumina [NR]	N
20041166	Fellay J	2009-12-24	PLoS Genet	www.ncbi.nlm.nih.gov/pubmed/20041166	Common genetic variation and the control of HIV-1 in humans.	HIV-1 control	2,362 European ancestry cases	NA	Xq26.2	X	133003128	intergenic	HS6ST2 - USP26	90161	83844		41733	21503	rs17324272-?	rs17324272	0	17324272	intergenic_variant	1	NR	2e-07	6.69897	(progression)			Illumina [NR]	N
20041166	Fellay J	2009-12-24	PLoS Genet	www.ncbi.nlm.nih.gov/pubmed/20041166	Common genetic variation and the control of HIV-1 in humans.	HIV-1 control	2,362 European ancestry cases	NA	11q14.2	11	88588556	intergenic	GRM5			2915			rs16914280-?	rs16914280	0	16914280	intron_variant	0	NR	3e-07	6.52288	(progression)			Illumina [NR]	N
20041166	Fellay J	2009-12-24	PLoS Genet	www.ncbi.nlm.nih.gov/pubmed/20041166	Common genetic variation and the control of HIV-1 in humans.	HIV-1 control	2,362 European ancestry cases	NA	13q13.3	13	35603682	intergenic	NBEA			26960			rs1777672-?	rs1777672	0	1777672	intron_variant	0	NR	4e-07	6.39794	(progression)			Illumina [NR]	N
20041166	Fellay J	2009-12-24	PLoS Genet	www.ncbi.nlm.nih.gov/pubmed/20041166	Common genetic variation and the control of HIV-1 in humans.	HIV-1 control	2,362 European ancestry cases	NA	11q14.3	11	90853732	intergenic	DISC1FP1			101929222			rs12274302-?	rs12274302	0	12274302	non_coding_transcript_exon_variant	0	NR	4e-07	6.39794	(progression)			Illumina [NR]	N
20041166	Fellay J	2009-12-24	PLoS Genet	www.ncbi.nlm.nih.gov/pubmed/20041166	Common genetic variation and the control of HIV-1 in humans.	HIV-1 control	2,362 European ancestry cases	NA	2q37.1	2	233593475	intergenic	UGT1A			7361			rs13394720-?	rs13394720	0	13394720	intergenic_variant	0	NR	5e-07	6.30103	(progression)			Illumina [NR]	N
20041166	Fellay J	2009-12-24	PLoS Genet	www.ncbi.nlm.nih.gov/pubmed/20041166	Common genetic variation and the control of HIV-1 in humans.	HIV-1 control	2,362 European ancestry cases	NA	16q23.1	16	74847922	intergenic	LOC105371343 - WDR59	105371343	79726		2495	25646	rs16948255-?	rs16948255	0	16948255	downstream_gene_variant	1	NR	1e-06	6	(progression)			Illumina [NR]	N
20041166	Fellay J	2009-12-24	PLoS Genet	www.ncbi.nlm.nih.gov/pubmed/20041166	Common genetic variation and the control of HIV-1 in humans.	HIV-1 control	2,362 European ancestry cases	NA	2p16.1	2	56136242	intergenic	LOC105374690			105374690			rs6751715-?	rs6751715	0	6751715	intron_variant	0	NR	1e-06	6	(progression)			Illumina [NR]	N
20041166	Fellay J	2009-12-24	PLoS Genet	www.ncbi.nlm.nih.gov/pubmed/20041166	Common genetic variation and the control of HIV-1 in humans.	HIV-1 control	2,362 European ancestry cases	NA	10q11.23	10	49353462	intergenic	C10orf71 - DRGX	118461	644168		23317	10623	rs4838508-?	rs4838508	0	4838508	intergenic_variant	1	NR	2e-06	5.69897	(progression)			Illumina [NR]	N
20041166	Fellay J	2009-12-24	PLoS Genet	www.ncbi.nlm.nih.gov/pubmed/20041166	Common genetic variation and the control of HIV-1 in humans.	HIV-1 control	2,362 European ancestry cases	NA	6q27	6	169558886	NR	WDR27			253769			rs3734905-?	rs3734905	0	3734905	non_coding_transcript_exon_variant	0	NR	2e-06	5.69897	(progression)			Illumina [NR]	N
20041166	Fellay J	2009-12-24	PLoS Genet	www.ncbi.nlm.nih.gov/pubmed/20041166	Common genetic variation and the control of HIV-1 in humans.	HIV-1 control	2,362 European ancestry cases	NA	10q26.2	10	128338841	intergenic	LINC01163 - LOC105378554	101927381	105378554		21115	346563	rs11818629-?	rs11818629	0	11818629	intergenic_variant	1	NR	3e-06	5.52288	(progression)			Illumina [NR]	N
20041166	Fellay J	2009-12-24	PLoS Genet	www.ncbi.nlm.nih.gov/pubmed/20041166	Common genetic variation and the control of HIV-1 in humans.	HIV-1 control	2,362 European ancestry cases	NA	3p23	3	31404088	intergenic	RNA5SP127 - THRAP3P1	100873397	391524		175241	48555	rs17027625-?	rs17027625	0	17027625	intergenic_variant	1	NR	4e-06	5.39794	(progression)			Illumina [NR]	N
20041166	Fellay J	2009-12-24	PLoS Genet	www.ncbi.nlm.nih.gov/pubmed/20041166	Common genetic variation and the control of HIV-1 in humans.	HIV-1 control	2,362 European ancestry cases	NA	2q32.3	2	192469177	intergenic	TMEFF2 - PCGEM1	23671	64002		274237	280668	rs1385351-?	rs1385351	0	1385351	intergenic_variant	1	NR	4e-06	5.39794	(progression)			Illumina [NR]	N
20041166	Fellay J	2009-12-24	PLoS Genet	www.ncbi.nlm.nih.gov/pubmed/20041166	Common genetic variation and the control of HIV-1 in humans.	HIV-1 control	2,362 European ancestry cases	NA	1q42.3	1	234849241	intergenic	LOC107985365			107985365			rs2069084-?	rs2069084	0	2069084	regulatory_region_variant	0	NR	6e-06	5.22185	(progression)			Illumina [NR]	N
20041166	Fellay J	2009-12-24	PLoS Genet	www.ncbi.nlm.nih.gov/pubmed/20041166	Common genetic variation and the control of HIV-1 in humans.	HIV-1 control	2,362 European ancestry cases	NA	2p25.2	2	5994808	NR	LOC400940 - LOC105373401	400940	105373401		6576	306811	rs1405262-?	rs1405262	0	1405262	intron_variant	1	NR	6e-06	5.22185	(progression)			Illumina [NR]	N
20041166	Fellay J	2009-12-24	PLoS Genet	www.ncbi.nlm.nih.gov/pubmed/20041166	Common genetic variation and the control of HIV-1 in humans.	HIV-1 control	2,362 European ancestry cases	NA	8q13.3	8	69812519	NR	SLCO5A1			81796			rs16936455-?	rs16936455	0	16936455	intron_variant	0	NR	7e-06	5.1549	(progression)			Illumina [NR]	N
20041166	Fellay J	2009-12-24	PLoS Genet	www.ncbi.nlm.nih.gov/pubmed/20041166	Common genetic variation and the control of HIV-1 in humans.	HIV-1 control	2,362 European ancestry cases	NA	Xq21.31	X	87935349	intergenic	MRPS22P1 - LOC100129133	359773	100129133		125611	126217	rs12012519-?	rs12012519	0	12012519	intergenic_variant	1	NR	7e-06	5.1549	(progression)			Illumina [NR]	N
20041166	Fellay J	2009-12-24	PLoS Genet	www.ncbi.nlm.nih.gov/pubmed/20041166	Common genetic variation and the control of HIV-1 in humans.	HIV-1 control	2,362 European ancestry cases	NA	9q21.13	9	73543766	intergenic	DPP3P2 - LOC105376085	138971	105376085		67686	29849	rs11143609-?	rs11143609	0	11143609	intergenic_variant	1	NR	7e-06	5.1549	(progression)			Illumina [NR]	N
20041166	Fellay J	2009-12-24	PLoS Genet	www.ncbi.nlm.nih.gov/pubmed/20041166	Common genetic variation and the control of HIV-1 in humans.	HIV-1 control	2,362 European ancestry cases	NA	18q21.31	18	57316323	intergenic	RNU6-737P - ST8SIA3	106481914	51046		31616	36167	rs1120787-?	rs1120787	0	1120787	intergenic_variant	1	NR	7e-06	5.1549	(progression)			Illumina [NR]	N
20041166	Fellay J	2009-12-24	PLoS Genet	www.ncbi.nlm.nih.gov/pubmed/20041166	Common genetic variation and the control of HIV-1 in humans.	HIV-1 control	2,362 European ancestry cases	NA	5q32	5	150027170	NR	HMGXB3			22993			rs2304069-?	rs2304069	0	2304069	intron_variant	0	NR	7e-06	5.1549	(progression)			Illumina [NR]	N
20041166	Fellay J	2009-12-24	PLoS Genet	www.ncbi.nlm.nih.gov/pubmed/20041166	Common genetic variation and the control of HIV-1 in humans.	HIV-1 control	2,362 European ancestry cases	NA	2q22.3	2	146614456	intergenic	PABPC1P2 - LOC100420430	728773	100420430		23466	219045	rs10928302-?	rs10928302	0	10928302	intergenic_variant	1	NR	8e-06	5.09691	(progression)			Illumina [NR]	N
20041166	Fellay J	2009-12-24	PLoS Genet	www.ncbi.nlm.nih.gov/pubmed/20041166	Common genetic variation and the control of HIV-1 in humans.	HIV-1 control	2,362 European ancestry cases	NA	16p13.2	16	10089230	NR	GRIN2A			2903			rs1463132-?	rs1463132	0	1463132	intron_variant	0	NR	8e-06	5.09691	(progression)			Illumina [NR]	N
20041166	Fellay J	2009-12-24	PLoS Genet	www.ncbi.nlm.nih.gov/pubmed/20041166	Common genetic variation and the control of HIV-1 in humans.	HIV-1 control	2,362 European ancestry cases	NA	21q22.12	21	35161365	NR	RUNX1 - LOC100506403	861	100506403		112031	211142	rs2834812-?	rs2834812	0	2834812	intron_variant	1	NR	9e-06	5.04576	(progression)			Illumina [NR]	N
20041166	Fellay J	2009-12-24	PLoS Genet	www.ncbi.nlm.nih.gov/pubmed/20041166	Common genetic variation and the control of HIV-1 in humans.	HIV-1 control	2,362 European ancestry cases	NA	1p32.2	1	57339878	NR	DAB1			1600			rs10159302-?	rs10159302	0	10159302	intron_variant	0	NR	9e-06	5.04576	(progression)			Illumina [NR]	N
20041166	Fellay J	2009-12-24	PLoS Genet	www.ncbi.nlm.nih.gov/pubmed/20041166	Common genetic variation and the control of HIV-1 in humans.	HIV-1 control	2,362 European ancestry cases	NA	5q23.2	5	125407574	intergenic	LOC101927421 - LOC105379160	101927421	105379160		39840	72748	rs2637496-?	rs2637496	0	2637496	intergenic_variant	1	NR	9e-06	5.04576	(progression)			Illumina [NR]	N
20041166	Fellay J	2009-12-24	PLoS Genet	www.ncbi.nlm.nih.gov/pubmed/20041166	Common genetic variation and the control of HIV-1 in humans.	HIV-1 control	2,362 European ancestry cases	NA	1q21.1	1	147037378	NR	LOC728989			728989			rs12122100-?	rs12122100	0	12122100	intron_variant	0	NR	1e-06	6	(progression)			Illumina [NR]	N
20041166	Fellay J	2009-12-24	PLoS Genet	www.ncbi.nlm.nih.gov/pubmed/20041166	Common genetic variation and the control of HIV-1 in humans.	HIV-1 control	2,362 European ancestry cases	NA	6p21.33	6	32059031	TNXB	TNXB			7148			rs12198173-?	rs12198173	0	12198173	intron_variant	0	NR	3e-06	5.52288	(progression)			Illumina [NR]	N
20041166	Fellay J	2009-12-24	PLoS Genet	www.ncbi.nlm.nih.gov/pubmed/20041166	Common genetic variation and the control of HIV-1 in humans.	HIV-1 control	2,362 European ancestry cases	NA	6p21.33	6	30880476	VARS2, DDR1, DPCR1	RN7SKP186 - DDR1	106480692	780		15983	433	rs7756521-?	rs7756521	0	7756521	intron_variant	1	NR	1e-06	6	(progression)			Illumina [NR]	N
20205591	Pelak K	2010-04-15	J Infect Dis	www.ncbi.nlm.nih.gov/pubmed/20205591	Host determinants of HIV-1 control in African Americans.	HIV-1 viral setpoint	515 African American cases	NA	20p12.3	20	5963047	MCM8	MCM8			84515			rs454422-?	rs454422	0	454422	intron_variant	0	0.26	1e-06	6				Illumina [1212217]	N
20205591	Pelak K	2010-04-15	J Infect Dis	www.ncbi.nlm.nih.gov/pubmed/20205591	Host determinants of HIV-1 control in African Americans.	HIV-1 viral setpoint	515 African American cases	NA	7p14.2	7	36570887	AOAH	AOAH			313			rs6948404-?	rs6948404	0	6948404	intron_variant	0	0.07	3e-06	5.52288				Illumina [1212217]	N
20205591	Pelak K	2010-04-15	J Infect Dis	www.ncbi.nlm.nih.gov/pubmed/20205591	Host determinants of HIV-1 control in African Americans.	HIV-1 viral setpoint	515 African American cases	NA	19p13.2	19	7844997	EVI5L	EVI5L			115704			rs558718-?	rs558718	0	558718	intron_variant	0	0.11	4e-06	5.39794				Illumina [1212217]	N
20205591	Pelak K	2010-04-15	J Infect Dis	www.ncbi.nlm.nih.gov/pubmed/20205591	Host determinants of HIV-1 control in African Americans.	HIV-1 viral setpoint	515 African American cases	NA	11q14.1	11	81143332	intergenic	LOC101928944 - MTCO3P25	101928944	107403240		380529	408245	rs1357339-?	rs1357339	0	1357339	intergenic_variant	1	0.04	5e-06	5.30103				Illumina [1212217]	N
20205591	Pelak K	2010-04-15	J Infect Dis	www.ncbi.nlm.nih.gov/pubmed/20205591	Host determinants of HIV-1 control in African Americans.	HIV-1 viral setpoint	515 African American cases	NA	13q31.3	13	92561223	GPC5	GPC5			2262			rs1413191-?	rs1413191	0	1413191	intron_variant	0	0.18	5e-06	5.30103				Illumina [1212217]	N
20205591	Pelak K	2010-04-15	J Infect Dis	www.ncbi.nlm.nih.gov/pubmed/20205591	Host determinants of HIV-1 control in African Americans.	HIV-1 viral setpoint	515 African American cases	NA	3p24.3	3	22080904	AC023798.16	ZNF385D			79750			rs2593321-?	rs2593321	0	2593321	intron_variant	0	0.23	8e-06	5.09691				Illumina [1212217]	N
20205591	Pelak K	2010-04-15	J Infect Dis	www.ncbi.nlm.nih.gov/pubmed/20205591	Host determinants of HIV-1 control in African Americans.	HIV-1 viral setpoint	515 African American cases	NA	8p21.3	8	22543476	PPP3CC	PPP3CC - SORBS3	5533	10174		2010	1514	rs4872511-?	rs4872511	0	4872511	non_coding_transcript_exon_variant	1	0.01	9e-06	5.04576				Illumina [1212217]	N
20205591	Pelak K	2010-04-15	J Infect Dis	www.ncbi.nlm.nih.gov/pubmed/20205591	Host determinants of HIV-1 control in African Americans.	HIV-1 viral setpoint	515 African American cases	NA	8p21.3	8	22547327	SORBS3	SORBS3			10174			rs2280890-?	rs2280890	0	2280890	intron_variant	0	0.01	9e-06	5.04576				Illumina [1212217]	N
20205591	Pelak K	2010-04-15	J Infect Dis	www.ncbi.nlm.nih.gov/pubmed/20205591	Host determinants of HIV-1 control in African Americans.	HIV-1 viral setpoint	515 African American cases	NA	6q22.31	6	120778991	RP11-100A16.1	RNA5SP215 - COX6A1P3	100873475	100287768		92249	2197	rs2789066-?	rs2789066	0	2789066	upstream_gene_variant	1	0.13	9e-06	5.04576				Illumina [1212217]	N
26039976	Wei Z	2015-06-17	Sci Rep	www.ncbi.nlm.nih.gov/pubmed/26039976	Genome-Wide Association Studies of HIV-1 Host Control in Ethnically Diverse Chinese Populations.	HIV-1 viral setpoint	326 Han Chinese ancestry cases, 58 Dai Chinese ancestry cases, 40 Jingpo Chinese ancestry cases, 83 Uygur Chinese ancestry cases, 11 Hui Chinese ancestry cases, 20 East Asian cases	NA	6q13	6	73028938	KCNQ5	KCNQ5			56479			rs947612-A	rs947612	0	947612	intron_variant	0	0.2661	2e-06	5.69897	(Han)	0.3459	unit increase	Illumina [up to 528294]	N
26039976	Wei Z	2015-06-17	Sci Rep	www.ncbi.nlm.nih.gov/pubmed/26039976	Genome-Wide Association Studies of HIV-1 Host Control in Ethnically Diverse Chinese Populations.	HIV-1 viral setpoint	326 Han Chinese ancestry cases, 58 Dai Chinese ancestry cases, 40 Jingpo Chinese ancestry cases, 83 Uygur Chinese ancestry cases, 11 Hui Chinese ancestry cases, 20 East Asian cases	NA	10q26.12	10	121042993	BRWD2, LOC100129699	LOC105378521			105378521			rs2420903-A	rs2420903	0	2420903	regulatory_region_variant	0	0.3691	6e-06	5.22185	(Yun)	0.4386	unit decrease	Illumina [up to 528294]	N
26039976	Wei Z	2015-06-17	Sci Rep	www.ncbi.nlm.nih.gov/pubmed/26039976	Genome-Wide Association Studies of HIV-1 Host Control in Ethnically Diverse Chinese Populations.	HIV-1 viral setpoint	326 Han Chinese ancestry cases, 58 Dai Chinese ancestry cases, 40 Jingpo Chinese ancestry cases, 83 Uygur Chinese ancestry cases, 11 Hui Chinese ancestry cases, 20 East Asian cases	NA	3q13.31	3	115559835	ZBTB20	LOC105374051 - GAP43	105374051	2596		120916	63469	rs16823858-A	rs16823858	0	16823858	intergenic_variant	1	0.06667	8e-07	6.09691	(Xin)	1.294	unit decrease	Illumina [up to 528294]	N
26039976	Wei Z	2015-06-17	Sci Rep	www.ncbi.nlm.nih.gov/pubmed/26039976	Genome-Wide Association Studies of HIV-1 Host Control in Ethnically Diverse Chinese Populations.	HIV-1 viral setpoint	326 Han Chinese ancestry cases, 58 Dai Chinese ancestry cases, 40 Jingpo Chinese ancestry cases, 83 Uygur Chinese ancestry cases, 11 Hui Chinese ancestry cases, 20 East Asian cases	NA	8q24.12	8	119994589	DEPDC6	DEPTOR			64798			rs7836436-G	rs7836436	0	7836436	intron_variant	0	0.05	3e-06	5.52288	(Xin)	1.401	unit decrease	Illumina [up to 528294]	N
26553974	McLaren PJ	2015-11-09	Proc Natl Acad Sci U S A	www.ncbi.nlm.nih.gov/pubmed/26553974	Polymorphisms of large effect explain the majority of the host genetic contribution to variation of HIV-1 virus load.	Setpoint viral load in HIV-1 infection	6,315 European ancestry cases	NA	6p21.33	6	31403294	HLA-B	MICA			100507436			rs59440261-?	rs59440261	0	59440261	intron_variant	0	NR	2e-83	82.699				Affymetrix, Illumina [~ 8000000] (imputed)	N
26553974	McLaren PJ	2015-11-09	Proc Natl Acad Sci U S A	www.ncbi.nlm.nih.gov/pubmed/26553974	Polymorphisms of large effect explain the majority of the host genetic contribution to variation of HIV-1 virus load.	Setpoint viral load in HIV-1 infection	6,315 European ancestry cases	NA	3p21.31	3	46410189	CCRL2	CCRL2 - LOC105377068	9034	105377068		666	4590	rs1015164-?	rs1015164	0	1015164	intron_variant	1	NR	2e-19	18.699				Affymetrix, Illumina [~ 8000000] (imputed)	N
26553974	McLaren PJ	2015-11-09	Proc Natl Acad Sci U S A	www.ncbi.nlm.nih.gov/pubmed/26553974	Polymorphisms of large effect explain the majority of the host genetic contribution to variation of HIV-1 virus load.	Setpoint viral load in HIV-1 infection	6,315 European ancestry cases	NA				HLA-B							HLA-B*57:01-?	HLA-B*57:01	0			1	0.05	3e-86	85.5229		0.84	[0.76-0.92] unit decrease	Affymetrix, Illumina [~ 8000000] (imputed)	N
26553974	McLaren PJ	2015-11-09	Proc Natl Acad Sci U S A	www.ncbi.nlm.nih.gov/pubmed/26553974	Polymorphisms of large effect explain the majority of the host genetic contribution to variation of HIV-1 virus load.	Setpoint viral load in HIV-1 infection	6,315 European ancestry cases	NA				HLA-C							HLA-C*06:02-?	HLA-C*06:02	0			1	0.1	7e-50	49.1549		0.436	[0.38-0.49] unit decrease	Affymetrix, Illumina [~ 8000000] (imputed)	N
26553974	McLaren PJ	2015-11-09	Proc Natl Acad Sci U S A	www.ncbi.nlm.nih.gov/pubmed/26553974	Polymorphisms of large effect explain the majority of the host genetic contribution to variation of HIV-1 virus load.	Setpoint viral load in HIV-1 infection	6,315 European ancestry cases	NA				HLA-B							HLA-B*27:05-?	HLA-B*27:05	0			1	0.04	4e-20	19.3979		0.417	[0.33-0.51] unit decrease	Affymetrix, Illumina [~ 8000000] (imputed)	N
26553974	McLaren PJ	2015-11-09	Proc Natl Acad Sci U S A	www.ncbi.nlm.nih.gov/pubmed/26553974	Polymorphisms of large effect explain the majority of the host genetic contribution to variation of HIV-1 virus load.	Setpoint viral load in HIV-1 infection	6,315 European ancestry cases	NA				HLA-C							HLA-C*07:01-?	HLA-C*07:01	0			1	0.14	2e-14	13.699		0.195	[0.15-0.24] unit increase	Affymetrix, Illumina [~ 8000000] (imputed)	N
26553974	McLaren PJ	2015-11-09	Proc Natl Acad Sci U S A	www.ncbi.nlm.nih.gov/pubmed/26553974	Polymorphisms of large effect explain the majority of the host genetic contribution to variation of HIV-1 virus load.	Setpoint viral load in HIV-1 infection	6,315 European ancestry cases	NA				HLA-C							HLA-C*07:02-?	HLA-C*07:02	0			1	0.13	4e-13	12.3979		0.194	[0.14-0.25] unit increase	Affymetrix, Illumina [~ 8000000] (imputed)	N
26553974	McLaren PJ	2015-11-09	Proc Natl Acad Sci U S A	www.ncbi.nlm.nih.gov/pubmed/26553974	Polymorphisms of large effect explain the majority of the host genetic contribution to variation of HIV-1 virus load.	Setpoint viral load in HIV-1 infection	6,315 European ancestry cases	NA				HLA-B							HLA-B*07:02-?	HLA-B*07:02	0			1	0.12	5e-13	12.301		0.2	[0.15-0.25] unit increase	Affymetrix, Illumina [~ 8000000] (imputed)	N
26553974	McLaren PJ	2015-11-09	Proc Natl Acad Sci U S A	www.ncbi.nlm.nih.gov/pubmed/26553974	Polymorphisms of large effect explain the majority of the host genetic contribution to variation of HIV-1 virus load.	Setpoint viral load in HIV-1 infection	6,315 European ancestry cases	NA				HLA-B							HLA-B*08:01-?	HLA-B*08:01	0			1	0.09	3e-11	10.5229		0.206	[0.15-0.27] unit increase	Affymetrix, Illumina [~ 8000000] (imputed)	N
26553974	McLaren PJ	2015-11-09	Proc Natl Acad Sci U S A	www.ncbi.nlm.nih.gov/pubmed/26553974	Polymorphisms of large effect explain the majority of the host genetic contribution to variation of HIV-1 virus load.	Setpoint viral load in HIV-1 infection	6,315 European ancestry cases	NA				HLA-C							HLA-C*08:02-?	HLA-C*08:02	0			1	0.04	9e-11	10.0458		0.307	[0.21-0.4] unit decrease	Affymetrix, Illumina [~ 8000000] (imputed)	N
26553974	McLaren PJ	2015-11-09	Proc Natl Acad Sci U S A	www.ncbi.nlm.nih.gov/pubmed/26553974	Polymorphisms of large effect explain the majority of the host genetic contribution to variation of HIV-1 virus load.	Setpoint viral load in HIV-1 infection	6,315 European ancestry cases	NA				HLA-C							HLA-C*04:01-?	HLA-C*04:01	0			1	0.11	9e-11	10.0458		0.183	[0.13-0.24] unit increase	Affymetrix, Illumina [~ 8000000] (imputed)	N
26553974	McLaren PJ	2015-11-09	Proc Natl Acad Sci U S A	www.ncbi.nlm.nih.gov/pubmed/26553974	Polymorphisms of large effect explain the majority of the host genetic contribution to variation of HIV-1 virus load.	Setpoint viral load in HIV-1 infection	6,315 European ancestry cases	NA				HLA-B							HLA-B*13:02-?	HLA-B*13:02	0			1	0.03	4e-10	9.39794		0.346	[0.24-0.45] unit decrease	Affymetrix, Illumina [~ 8000000] (imputed)	N
26553974	McLaren PJ	2015-11-09	Proc Natl Acad Sci U S A	www.ncbi.nlm.nih.gov/pubmed/26553974	Polymorphisms of large effect explain the majority of the host genetic contribution to variation of HIV-1 virus load.	Setpoint viral load in HIV-1 infection	6,315 European ancestry cases	NA				HLA-B							HLA-B*14:02-?	HLA-B*14:02	0			1	0.03	2e-09	8.69897		0.318	[0.21-0.42] unit decrease	Affymetrix, Illumina [~ 8000000] (imputed)	N
26553974	McLaren PJ	2015-11-09	Proc Natl Acad Sci U S A	www.ncbi.nlm.nih.gov/pubmed/26553974	Polymorphisms of large effect explain the majority of the host genetic contribution to variation of HIV-1 virus load.	Setpoint viral load in HIV-1 infection	6,315 European ancestry cases	NA				HLA-C							HLA-C*12:02-?	HLA-C*12:02	0			1	0.01	4e-08	7.39794		0.478	[0.31-0.65] unit decrease	Affymetrix, Illumina [~ 8000000] (imputed)	N
26553974	McLaren PJ	2015-11-09	Proc Natl Acad Sci U S A	www.ncbi.nlm.nih.gov/pubmed/26553974	Polymorphisms of large effect explain the majority of the host genetic contribution to variation of HIV-1 virus load.	Setpoint viral load in HIV-1 infection	6,315 European ancestry cases	NA				HLA-C							HLA-C*02:02-?	HLA-C*02:02	0			1	0.05	5e-08	7.30103		0.223	[0.14-0.3] unit decrease	Affymetrix, Illumina [~ 8000000] (imputed)	N
26553974	McLaren PJ	2015-11-09	Proc Natl Acad Sci U S A	www.ncbi.nlm.nih.gov/pubmed/26553974	Polymorphisms of large effect explain the majority of the host genetic contribution to variation of HIV-1 virus load.	Setpoint viral load in HIV-1 infection	6,315 European ancestry cases	NA				HLA-A							HLA-A*25:01-?	HLA-A*25:01	0			1	0.03	7e-08	7.1549		0.301	[0.19-0.41] unit decrease	Affymetrix, Illumina [~ 8000000] (imputed)	N
26553974	McLaren PJ	2015-11-09	Proc Natl Acad Sci U S A	www.ncbi.nlm.nih.gov/pubmed/26553974	Polymorphisms of large effect explain the majority of the host genetic contribution to variation of HIV-1 virus load.	Setpoint viral load in HIV-1 infection	6,315 European ancestry cases	NA				HLA-B							HLA-B*52:01-?	HLA-B*52:01	0			1	0.01	3e-07	6.52288		0.435	[0.27-0.6] unit decrease	Affymetrix, Illumina [~ 8000000] (imputed)	N
26553974	McLaren PJ	2015-11-09	Proc Natl Acad Sci U S A	www.ncbi.nlm.nih.gov/pubmed/26553974	Polymorphisms of large effect explain the majority of the host genetic contribution to variation of HIV-1 virus load.	Setpoint viral load in HIV-1 infection	6,315 European ancestry cases	NA				HLA-C							HLA-C*01:02-?	HLA-C*01:02	0			1	0.04	2e-06	5.69897		0.231	[0.13-0.33] unit decrease	Affymetrix, Illumina [~ 8000000] (imputed)	N
22174851	Lingappa JR	2011-12-12	PLoS One	www.ncbi.nlm.nih.gov/pubmed/22174851	Genomewide association study for determinants of HIV-1 acquisition and viral set point in HIV-1 serodiscordant couples with quantified virus exposure.	HIV-1 viral setpoint	496 African ancestry cases	NA	2q12.1	2	103682083	intergenic	LOC644265 - LOC105373520	644265	105373520		58235	130028	rs264943-?	rs264943	0	264943	intergenic_variant	1	NR	7e-06	5.1549				Illumina [990115]	N
22174851	Lingappa JR	2011-12-12	PLoS One	www.ncbi.nlm.nih.gov/pubmed/22174851	Genomewide association study for determinants of HIV-1 acquisition and viral set point in HIV-1 serodiscordant couples with quantified virus exposure.	HIV-1 viral setpoint	496 African ancestry cases	NA	2p23.1	2	31091689	GALNT14	GALNT14			79623			rs1000916-?	rs1000916	0	1000916	intron_variant	0	NR	9e-06	5.04576				Illumina [990115]	N
22174851	Lingappa JR	2011-12-12	PLoS One	www.ncbi.nlm.nih.gov/pubmed/22174851	Genomewide association study for determinants of HIV-1 acquisition and viral set point in HIV-1 serodiscordant couples with quantified virus exposure.	HIV-1 viral setpoint	496 African ancestry cases	NA	3p22.3	3	32336779	CMTM8	CMTM8			152189			rs6776297-?	rs6776297	0	6776297	intron_variant	0	NR	5e-06	5.30103				Illumina [990115]	N
22174851	Lingappa JR	2011-12-12	PLoS One	www.ncbi.nlm.nih.gov/pubmed/22174851	Genomewide association study for determinants of HIV-1 acquisition and viral set point in HIV-1 serodiscordant couples with quantified virus exposure.	HIV-1 viral setpoint	496 African ancestry cases	NA	4q34.3	4	176621822	VEGFC	SPCS3 - LOC100421630	60559	100421630		289577	9776	rs13111989-?	rs13111989	0	13111989	intergenic_variant	1	NR	2e-07	6.69897				Illumina [990115]	N
22174851	Lingappa JR	2011-12-12	PLoS One	www.ncbi.nlm.nih.gov/pubmed/22174851	Genomewide association study for determinants of HIV-1 acquisition and viral set point in HIV-1 serodiscordant couples with quantified virus exposure.	HIV-1 viral setpoint	496 African ancestry cases	NA	4q13.2	4	65605095	EPHA5	EPHA5			2044			rs4404602-?	rs4404602	0	4404602	intron_variant	0	NR	1e-06	6				Illumina [990115]	N
22174851	Lingappa JR	2011-12-12	PLoS One	www.ncbi.nlm.nih.gov/pubmed/22174851	Genomewide association study for determinants of HIV-1 acquisition and viral set point in HIV-1 serodiscordant couples with quantified virus exposure.	HIV-1 viral setpoint	496 African ancestry cases	NA	4q22.1	4	87884056	HSP90AB3P	MEPE - HSP90AB3P	56955	3327		37239	7692	rs12644436-?	rs12644436	0	12644436	intergenic_variant	1	NR	6e-06	5.22185				Illumina [990115]	N
22174851	Lingappa JR	2011-12-12	PLoS One	www.ncbi.nlm.nih.gov/pubmed/22174851	Genomewide association study for determinants of HIV-1 acquisition and viral set point in HIV-1 serodiscordant couples with quantified virus exposure.	HIV-1 viral setpoint	496 African ancestry cases	NA	4q27	4	120120131	MAD2L1	LTV1P1 - LOC107986308	100289220	107986308		27870	215442	rs1493682-?	rs1493682	0	1493682	intron_variant	1	NR	6e-06	5.22185				Illumina [990115]	N
22174851	Lingappa JR	2011-12-12	PLoS One	www.ncbi.nlm.nih.gov/pubmed/22174851	Genomewide association study for determinants of HIV-1 acquisition and viral set point in HIV-1 serodiscordant couples with quantified virus exposure.	HIV-1 viral setpoint	496 African ancestry cases	NA	8q13.1	8	65939496	DNAJC5B	PDE7A - LOC107986950	5150	107986950		97762	563	rs4601292-?	rs4601292	0	4601292	intergenic_variant	1	NR	6e-06	5.22185				Illumina [990115]	N
22174851	Lingappa JR	2011-12-12	PLoS One	www.ncbi.nlm.nih.gov/pubmed/22174851	Genomewide association study for determinants of HIV-1 acquisition and viral set point in HIV-1 serodiscordant couples with quantified virus exposure.	HIV-1 viral setpoint	496 African ancestry cases	NA	16q22.1	16	68566448	ZFP90	ZFP90			146198			rs17689437-?	rs17689437	0	17689437	3_prime_UTR_variant	0	NR	6e-06	5.22185				Illumina [990115]	N
22174851	Lingappa JR	2011-12-12	PLoS One	www.ncbi.nlm.nih.gov/pubmed/22174851	Genomewide association study for determinants of HIV-1 acquisition and viral set point in HIV-1 serodiscordant couples with quantified virus exposure.	HIV-1 viral setpoint	496 African ancestry cases	NA	16p13.2	16	9288472	AC087190.5-2	LOC101927026			101927026			rs8061903-?	rs8061903	0	8061903	intergenic_variant	0	NR	5e-06	5.30103				Illumina [990115]	N
21051598	Pereyra F	2010-11-04	Science	www.ncbi.nlm.nih.gov/pubmed/21051598	The major genetic determinants of HIV-1 control affect HLA class I peptide presentation.	HIV-1 control	516 European cases, 1,196 European controls, 341 African American cases, 892 African American controls, 117 Hispanic cases, 560 Hispanic controls	NA	6p21.33	6	31423624	MICA	MICA - HLA-X	100507436	267016		8309	38222	rs4418214-C	rs4418214	0	4418214	intron_variant	1	0.075	1e-34	34	(EA)	4.4	[NR]	Illumina [1384048] (imputed)	N
21051598	Pereyra F	2010-11-04	Science	www.ncbi.nlm.nih.gov/pubmed/21051598	The major genetic determinants of HIV-1 control affect HLA class I peptide presentation.	HIV-1 control	516 European cases, 1,196 European controls, 341 African American cases, 892 African American controls, 117 Hispanic cases, 560 Hispanic controls	NA	6p21.33	6	31306603	HLA-C	LOC105375015			105375015			rs9264942-C	rs9264942	0	9264942	upstream_gene_variant	0	0.34	3e-35	34.5229	(EA)	2.9	[NR]	Illumina [1384048] (imputed)	N
21051598	Pereyra F	2010-11-04	Science	www.ncbi.nlm.nih.gov/pubmed/21051598	The major genetic determinants of HIV-1 control affect HLA class I peptide presentation.	HIV-1 control	516 European cases, 1,196 European controls, 341 African American cases, 892 African American controls, 117 Hispanic cases, 560 Hispanic controls	NA	6p21.33	6	31464003	HLA-B	HCP5			10866			rs2395029-G	rs2395029	0	2395029	non_coding_transcript_exon_variant	0	0.032	1e-25	25	(EA)	5.3	[NR]	Illumina [1384048] (imputed)	N
21051598	Pereyra F	2010-11-04	Science	www.ncbi.nlm.nih.gov/pubmed/21051598	The major genetic determinants of HIV-1 control affect HLA class I peptide presentation.	HIV-1 control	516 European cases, 1,196 European controls, 341 African American cases, 892 African American controls, 117 Hispanic cases, 560 Hispanic controls	NA	6p21.33	6	31175805	PSORS1C3	PSORS1C3			100130889			rs3131018-C	rs3131018	0	3131018	intron_variant	0	0.625	4e-16	15.3979	(EA)	2.1	[NR]	Illumina [1384048] (imputed)	N
21051598	Pereyra F	2010-11-04	Science	www.ncbi.nlm.nih.gov/pubmed/21051598	The major genetic determinants of HIV-1 control affect HLA class I peptide presentation.	HIV-1 control	516 European cases, 1,196 European controls, 341 African American cases, 892 African American controls, 117 Hispanic cases, 560 Hispanic controls	NA	6p21.33	6	31354782	HLA-B	HLA-B			3106			rs2523608-G	rs2523608	0	2523608	non_coding_transcript_exon_variant	0	0.326	9e-20	19.0458	(AA)	2.6	[NR]	Illumina [1384048] (imputed)	N
21051598	Pereyra F	2010-11-04	Science	www.ncbi.nlm.nih.gov/pubmed/21051598	The major genetic determinants of HIV-1 control affect HLA class I peptide presentation.	HIV-1 control	516 European cases, 1,196 European controls, 341 African American cases, 892 African American controls, 117 Hispanic cases, 560 Hispanic controls	NA	6p21.33	6	31463914	intergenic	HCP5			10866			rs2255221-T	rs2255221	0	2255221	non_coding_transcript_exon_variant	0	0.137	4e-14	13.3979	(AA)	2.7	[NR]	Illumina [1384048] (imputed)	N
21051598	Pereyra F	2010-11-04	Science	www.ncbi.nlm.nih.gov/pubmed/21051598	The major genetic determinants of HIV-1 control affect HLA class I peptide presentation.	HIV-1 control	516 European cases, 1,196 European controls, 341 African American cases, 892 African American controls, 117 Hispanic cases, 560 Hispanic controls	NA	6p21.33	6	31057031	intergenic	HCG22			285834			rs9262632-G	rs9262632	0	9262632	intron_variant	0	0.1	1e-08	8	(AA)	3.1	[NR]	Illumina [1384048] (imputed)	N
21160409	Petrovski S	2010-12-14	AIDS	www.ncbi.nlm.nih.gov/pubmed/21160409	Common human genetic variants and HIV-1 susceptibility: a genome-wide survey in a homogeneous African population.	HIV-1 susceptibility	531 Sub-Saharan African ancestry cases, 848 Sub-Saharan African ancestry controls	NA	9p24.1	9	7682601	AL591509.5	PPIAP33 - TMEM261	392285	90871		84018	113889	rs842304-?	rs842304	0	842304	intergenic_variant	1	0.42	4e-06	5.39794				Illumina [~ 800000]	N
21160409	Petrovski S	2010-12-14	AIDS	www.ncbi.nlm.nih.gov/pubmed/21160409	Common human genetic variants and HIV-1 susceptibility: a genome-wide survey in a homogeneous African population.	HIV-1 susceptibility	531 Sub-Saharan African ancestry cases, 848 Sub-Saharan African ancestry controls	NA	18q21.2	18	56188294	AC009271.7	LOC105372132 - LOC105372135	105372132	105372135		34553	385194	rs12604483-?	rs12604483	0	12604483	non_coding_transcript_exon_variant	1	0.3	7e-06	5.1549				Illumina [~ 800000]	N
21160409	Petrovski S	2010-12-14	AIDS	www.ncbi.nlm.nih.gov/pubmed/21160409	Common human genetic variants and HIV-1 susceptibility: a genome-wide survey in a homogeneous African population.	HIV-1 susceptibility	531 Sub-Saharan African ancestry cases, 848 Sub-Saharan African ancestry controls	NA	3q29	3	196201983	ZDHHC19	ZDHHC19			131540			rs11924930-?	rs11924930	0	11924930	intron_variant	0	0.4	7e-06	5.1549				Illumina [~ 800000]	N
21160409	Petrovski S	2010-12-14	AIDS	www.ncbi.nlm.nih.gov/pubmed/21160409	Common human genetic variants and HIV-1 susceptibility: a genome-wide survey in a homogeneous African population.	HIV-1 susceptibility	531 Sub-Saharan African ancestry cases, 848 Sub-Saharan African ancestry controls	NA	15q26.1	15	92635945	FAM174B	FAM174B, LOC105370978			400451, 105370978			rs285757-?	rs285757	0	285757	intron_variant	0	0.15	7e-06	5.1549				Illumina [~ 800000]	N
21160409	Petrovski S	2010-12-14	AIDS	www.ncbi.nlm.nih.gov/pubmed/21160409	Common human genetic variants and HIV-1 susceptibility: a genome-wide survey in a homogeneous African population.	HIV-1 susceptibility	531 Sub-Saharan African ancestry cases, 848 Sub-Saharan African ancestry controls	NA	10q26.3	10	130258151	GLRX3, TXNL3	GLRX3 - LOC100419870	10539	100419870		75274	25078	rs4751185-?	rs4751185	0	4751185	intergenic_variant	1	0.12	7e-06	5.1549				Illumina [~ 800000]	N
21160409	Petrovski S	2010-12-14	AIDS	www.ncbi.nlm.nih.gov/pubmed/21160409	Common human genetic variants and HIV-1 susceptibility: a genome-wide survey in a homogeneous African population.	HIV-1 susceptibility	531 Sub-Saharan African ancestry cases, 848 Sub-Saharan African ancestry controls	NA	11q23.3	11	116649810	BUD13	LOC101929011			101929011			rs1240773-?	rs1240773	0	1240773	intron_variant	0	0.12	8e-06	5.09691				Illumina [~ 800000]	N
21051598	Pereyra F	2010-11-04	Science	www.ncbi.nlm.nih.gov/pubmed/21051598	The major genetic determinants of HIV-1 control affect HLA class I peptide presentation.	HIV-1 control	516 European cases, 1,196 European controls, 341 African American cases, 892 African American controls, 117 Hispanic cases, 560 Hispanic controls	NA	6p21.33	6	31359287	HLA-B	HLA-B - DHFRP2	3106	729816		2042	4180	rs2523590-C	rs2523590	0	2523590	upstream_gene_variant	1	0.164	2e-13	12.699	(AA)	2.4	[NR]	Illumina [1384048] (imputed)	N
20064070	Herbeck JT	2010-02-15	J Infect Dis	www.ncbi.nlm.nih.gov/pubmed/20064070	Multistage genomewide association study identifies a locus at 1q41 associated with rate of HIV-1 disease progression to clinical AIDS.	HIV-1 progression	51 European ancestry rapid progressor male cases, 57 European ancestry moderate progressor male cases, 48 European ancestry long-term progressor male cases	590 European ancestry seroconverter male cases	1q32.3	1	213951784	PROX1	PROX1-AS1			100505832			rs17762192-G	rs17762192	0	17762192	intron_variant	0	0.59	2e-06	5.69897		1.45	[NR]	Affymetrix [345926]	N
23935489	McLaren PJ	2013-07-25	PLoS Pathog	www.ncbi.nlm.nih.gov/pubmed/23935489	Association study of common genetic variants and HIV-1 acquisition in 6,300 infected cases and 7,200 controls.	HIV-1 susceptibility	6,334 European ancestry cases, 7,247 European ancestry controls	NA	6p21.33	6	31423624	HLA-C, HLA-B	MICA - HLA-X	100507436	267016		8309	38222	rs4418214-C	rs4418214	0	4418214	intron_variant	1	NR	4e-11	10.3979		1.52		Affymetrix, Illumina [~ 8000000] (imputed)	N
20009918	Shrestha S	2010-01-01	AIDS	www.ncbi.nlm.nih.gov/pubmed/20009918	A genome-wide association study of carotid atherosclerosis in HIV-infected men.	Carotid atherosclerosis in HIV infection	177 European ancestry individuals	NA	7q31.33	7	126684537	GRM8	GRM8			2918			rs17691394-G	rs17691394	0	17691394	intron_variant	0	0.2	9e-07	6.04576	(common cIMT)			Illumina [311194]	N
20009918	Shrestha S	2010-01-01	AIDS	www.ncbi.nlm.nih.gov/pubmed/20009918	A genome-wide association study of carotid atherosclerosis in HIV-infected men.	Carotid atherosclerosis in HIV infection	177 European ancestry individuals	NA	5q34	5	165636879	intergenic	RN7SKP60 - LOC574080	106480851	574080		27200	145464	rs958994-G	rs958994	0	958994	intron_variant	1	0.27	8e-06	5.09691	(common cIMT)			Illumina [311194]	N
20009918	Shrestha S	2010-01-01	AIDS	www.ncbi.nlm.nih.gov/pubmed/20009918	A genome-wide association study of carotid atherosclerosis in HIV-infected men.	Carotid atherosclerosis in HIV infection	177 European ancestry individuals	NA	15q14	15	33613209	RYR3	RYR3			6263			rs2229116-G	rs2229116	0	2229116	missense_variant	0	0.18	3e-08	7.52288	(common cIMT)			Illumina [311194]	N
20009918	Shrestha S	2010-01-01	AIDS	www.ncbi.nlm.nih.gov/pubmed/20009918	A genome-wide association study of carotid atherosclerosis in HIV-infected men.	Carotid atherosclerosis in HIV infection	177 European ancestry individuals	NA	22q12.2	22	29451733	RFPL1, THOC5, NF2, AP1B1	RFPL1 - LOC107985541	5988	107985541		9242	19143	rs13053817-A	rs13053817	0	13053817	intron_variant	1	0.18	2e-06	5.69897	(common cIMT)			Illumina [311194]	N
20041166	Fellay J	2009-12-24	PLoS Genet	www.ncbi.nlm.nih.gov/pubmed/20041166	Common genetic variation and the control of HIV-1 in humans.	HIV-1 control	2,362 European ancestry cases	NA	6p21.33	6	31306603	HLA-C	LOC105375015			105375015			rs9264942-C	rs9264942	0	9264942	upstream_gene_variant	0	0.412	6e-32	31.2218	(setpoint)	5.3	[NR] % increase	Illumina [NR]	N
20041166	Fellay J	2009-12-24	PLoS Genet	www.ncbi.nlm.nih.gov/pubmed/20041166	Common genetic variation and the control of HIV-1 in humans.	HIV-1 control	2,362 European ancestry cases	NA	6p22.1	6	30057726	ZNRD1, C6orf12	ZNRD1-AS1			80862			rs259919-?	rs259919	0	259919	intron_variant	0	NR	3e-07	6.52288	(setpoint)			Illumina [NR]	N
20041166	Fellay J	2009-12-24	PLoS Genet	www.ncbi.nlm.nih.gov/pubmed/20041166	Common genetic variation and the control of HIV-1 in humans.	HIV-1 control	2,362 European ancestry cases	NA	6p22.1	6	30002812	HLA-A, ZNRD1, RNF39	ZNRD1-AS1			80862			rs7758512-?	rs7758512	0	7758512	intron_variant	0	NR	2e-08	7.69897	(progression)			Illumina [NR]	N
20041166	Fellay J	2009-12-24	PLoS Genet	www.ncbi.nlm.nih.gov/pubmed/20041166	Common genetic variation and the control of HIV-1 in humans.	HIV-1 control	2,362 European ancestry cases	NA	6p21.32	6	32408694	NOTCH4, BTNL2	BTNL2			56244			rs3763313-?	rs3763313	0	3763313	upstream_gene_variant	0	NR	2e-06	5.69897	(progression)			Illumina [NR]	N
20009918	Shrestha S	2010-01-01	AIDS	www.ncbi.nlm.nih.gov/pubmed/20009918	A genome-wide association study of carotid atherosclerosis in HIV-infected men.	Carotid atherosclerosis in HIV infection	177 European ancestry individuals	NA	5q12.3	5	67156347	MAST4	MAST4			375449			rs1697137-C	rs1697137	0	1697137	intron_variant	0	0.36	2e-06	5.69897	(internal cIMT)			Illumina [311194]	N
20009918	Shrestha S	2010-01-01	AIDS	www.ncbi.nlm.nih.gov/pubmed/20009918	A genome-wide association study of carotid atherosclerosis in HIV-infected men.	Carotid atherosclerosis in HIV infection	177 European ancestry individuals	NA	7p15.2	7	25568789	intergenic	LOC105375196 - LOC646588	105375196	646588		72048	24512	rs17151904-A	rs17151904	0	17151904	intergenic_variant	1	0.2	1e-06	6	(internal cIMT)			Illumina [311194]	N
20009918	Shrestha S	2010-01-01	AIDS	www.ncbi.nlm.nih.gov/pubmed/20009918	A genome-wide association study of carotid atherosclerosis in HIV-infected men.	Carotid atherosclerosis in HIV infection	177 European ancestry individuals	NA	10q23.1	10	81393490	intergenic	RPA2P2 - LOC105378389	389990	105378389		256167	445294	rs588517-A	rs588517	0	588517	intergenic_variant	1	0.15	8e-06	5.09691	(internal cIMT)			Illumina [311194]	N
20205591	Pelak K	2010-04-15	J Infect Dis	www.ncbi.nlm.nih.gov/pubmed/20205591	Host determinants of HIV-1 control in African Americans.	HIV-1 viral setpoint	515 African American cases	NA	6p21.33	6	31354782	HLA-B	HLA-B			3106			rs2523608-?	rs2523608	0	2523608	non_coding_transcript_exon_variant	0	0.37	3e-06	5.52288				Illumina [1212217]	N
21897333	Irvin MR	2011-12-01	Pharmacogenet Genomics	www.ncbi.nlm.nih.gov/pubmed/21897333	Genes linked to energy metabolism and immunoregulatory mechanisms are associated with subcutaneous adipose tissue distribution in HIV-infected men.	Fat distribution (HIV)	192 European ancestry male cases	NA	8q21.3	8	91348168	SLC26A7	SLC26A7			115111			rs921231-G	rs921231	0	921231	intron_variant	0	0.17	1e-06	6	(multivariate)			Illumina [319818]	N
21897333	Irvin MR	2011-12-01	Pharmacogenet Genomics	www.ncbi.nlm.nih.gov/pubmed/21897333	Genes linked to energy metabolism and immunoregulatory mechanisms are associated with subcutaneous adipose tissue distribution in HIV-infected men.	Fat distribution (HIV)	192 European ancestry male cases	NA	13q12.3	13	30383551	KATNAL1	LINC00426 - LINC01058	100188949	103724387		9637	35888	rs7335631-C	rs7335631	0	7335631	intergenic_variant	1	0.09	3e-06	5.52288	(multivariate)			Illumina [319818]	N
21897333	Irvin MR	2011-12-01	Pharmacogenet Genomics	www.ncbi.nlm.nih.gov/pubmed/21897333	Genes linked to energy metabolism and immunoregulatory mechanisms are associated with subcutaneous adipose tissue distribution in HIV-infected men.	Fat distribution (HIV)	192 European ancestry male cases	NA	1p13.3	1	108875057	AKNAD1, STXBP3, GPSM2, CLCC1	LOC107985159			107985159			rs7523050-A	rs7523050	0	7523050	intron_variant	0	0.14	5e-06	5.30103	(multivariate)			Illumina [319818]	N
21897333	Irvin MR	2011-12-01	Pharmacogenet Genomics	www.ncbi.nlm.nih.gov/pubmed/21897333	Genes linked to energy metabolism and immunoregulatory mechanisms are associated with subcutaneous adipose tissue distribution in HIV-infected men.	Fat distribution (HIV)	192 European ancestry male cases	NA	22q12.1	22	27020862	MIAT	LOC107985582 - RNU6-1066P	107985582	106480035		18116	15025	rs4417-A	rs4417	0	4417	non_coding_transcript_exon_variant	1	0.12	5e-06	5.30103	(multivariate)			Illumina [319818]	N
21897333	Irvin MR	2011-12-01	Pharmacogenet Genomics	www.ncbi.nlm.nih.gov/pubmed/21897333	Genes linked to energy metabolism and immunoregulatory mechanisms are associated with subcutaneous adipose tissue distribution in HIV-infected men.	Fat distribution (HIV)	192 European ancestry male cases	NA	22q13.1	22	37675036	PDXP, LGALS1	RN7SL385P - LGALS1	106481840	3956		5297	570	rs4820294-A	rs4820294	0	4820294	upstream_gene_variant	1	0.35	5e-06	5.30103	(multivariate)			Illumina [319818]	N
21897333	Irvin MR	2011-12-01	Pharmacogenet Genomics	www.ncbi.nlm.nih.gov/pubmed/21897333	Genes linked to energy metabolism and immunoregulatory mechanisms are associated with subcutaneous adipose tissue distribution in HIV-infected men.	Fat distribution (HIV)	192 European ancestry male cases	NA	1p13.3	1	108875057	AKNAD1, STXBP3, GPSM2, CLCC1	LOC107985159			107985159			rs7523050-A	rs7523050	0	7523050	intron_variant	0	0.14	1e-06	6	(univariate, leg)			Illumina [319818]	N
21897333	Irvin MR	2011-12-01	Pharmacogenet Genomics	www.ncbi.nlm.nih.gov/pubmed/21897333	Genes linked to energy metabolism and immunoregulatory mechanisms are associated with subcutaneous adipose tissue distribution in HIV-infected men.	Fat distribution (HIV)	192 European ancestry male cases	NA	11q23.3	11	118371280	UBE4A	UBE4A			9354			rs502514-G	rs502514	0	502514	intron_variant	0	0.3	2e-06	5.69897	(univariate, leg)			Illumina [319818]	N
21897333	Irvin MR	2011-12-01	Pharmacogenet Genomics	www.ncbi.nlm.nih.gov/pubmed/21897333	Genes linked to energy metabolism and immunoregulatory mechanisms are associated with subcutaneous adipose tissue distribution in HIV-infected men.	Fat distribution (HIV)	192 European ancestry male cases	NA	3q29	3	196460737	RNF168	UBXN7 - RNF168	26043	165918		6414	8046	rs2342371-G	rs2342371	0	2342371	intergenic_variant	1	0.28	4e-06	5.39794	(univariate, leg)			Illumina [319818]	N
21897333	Irvin MR	2011-12-01	Pharmacogenet Genomics	www.ncbi.nlm.nih.gov/pubmed/21897333	Genes linked to energy metabolism and immunoregulatory mechanisms are associated with subcutaneous adipose tissue distribution in HIV-infected men.	Fat distribution (HIV)	192 European ancestry male cases	NA	1p13.3	1	108875057	AKNAD1, STXBP3, GPSM2, CLCC1	LOC107985159			107985159			rs7523050-A	rs7523050	0	7523050	intron_variant	0	0.14	4e-06	5.39794	(univariate, lower trunk)			Illumina [319818]	N
21897333	Irvin MR	2011-12-01	Pharmacogenet Genomics	www.ncbi.nlm.nih.gov/pubmed/21897333	Genes linked to energy metabolism and immunoregulatory mechanisms are associated with subcutaneous adipose tissue distribution in HIV-infected men.	Fat distribution (HIV)	192 European ancestry male cases	NA	1q41	1	220428281	MARK1	RPLP0P5 - SLMO2P1	643779	100129664		110598	39578	rs7512221-G	rs7512221	0	7512221	intergenic_variant	1	0.04	7e-06	5.1549	(univariate, lower trunk)			Illumina [319818]	N
21897333	Irvin MR	2011-12-01	Pharmacogenet Genomics	www.ncbi.nlm.nih.gov/pubmed/21897333	Genes linked to energy metabolism and immunoregulatory mechanisms are associated with subcutaneous adipose tissue distribution in HIV-infected men.	Fat distribution (HIV)	192 European ancestry male cases	NA	7p22.3	7	1249003	UNCX	UNCX - MICALL2	340260	79778		12026	184636	rs13241427-C	rs13241427	0	13241427	regulatory_region_variant	1	0.22	4e-07	6.39794	(univariate, upper trunk)			Illumina [319818]	N
21897333	Irvin MR	2011-12-01	Pharmacogenet Genomics	www.ncbi.nlm.nih.gov/pubmed/21897333	Genes linked to energy metabolism and immunoregulatory mechanisms are associated with subcutaneous adipose tissue distribution in HIV-infected men.	Fat distribution (HIV)	192 European ancestry male cases	NA	8q21.3	8	91348168	SLC26A7	SLC26A7			115111			rs921231-G	rs921231	0	921231	intron_variant	0	0.17	2e-06	5.69897	(univariate, upper trunk)			Illumina [319818]	N
21897333	Irvin MR	2011-12-01	Pharmacogenet Genomics	www.ncbi.nlm.nih.gov/pubmed/21897333	Genes linked to energy metabolism and immunoregulatory mechanisms are associated with subcutaneous adipose tissue distribution in HIV-infected men.	Fat distribution (HIV)	192 European ancestry male cases	NA	9p22.2	9	18215282	ADAMTSL1	ADAMTSL1			92949			rs1944766-C	rs1944766	0	1944766	intron_variant	0	0.44	3e-06	5.52288	(univariate, upper trunk)			Illumina [319818]	N
21897333	Irvin MR	2011-12-01	Pharmacogenet Genomics	www.ncbi.nlm.nih.gov/pubmed/21897333	Genes linked to energy metabolism and immunoregulatory mechanisms are associated with subcutaneous adipose tissue distribution in HIV-infected men.	Fat distribution (HIV)	192 European ancestry male cases	NA	15q26.3	15	98063084	ARRDC4	LOC105371008 - RNU6-1186P	105371008	106480086		40754	11583	rs1993976-A	rs1993976	0	1993976	intron_variant	1	0.39	8e-07	6.09691	(univariate, arm)			Illumina [319818]	N
21897333	Irvin MR	2011-12-01	Pharmacogenet Genomics	www.ncbi.nlm.nih.gov/pubmed/21897333	Genes linked to energy metabolism and immunoregulatory mechanisms are associated with subcutaneous adipose tissue distribution in HIV-infected men.	Fat distribution (HIV)	192 European ancestry male cases	NA	5q35.3	5	180385668	GFPT2	GFPT2 - RNU6-525P	9945	106479799		32281	58841	rs10479469-G	rs10479469	0	10479469	intergenic_variant	1	0.33	2e-06	5.69897	(univariate, arm)			Illumina [319818]	N
21897333	Irvin MR	2011-12-01	Pharmacogenet Genomics	www.ncbi.nlm.nih.gov/pubmed/21897333	Genes linked to energy metabolism and immunoregulatory mechanisms are associated with subcutaneous adipose tissue distribution in HIV-infected men.	Fat distribution (HIV)	192 European ancestry male cases	NA	5p15.33	5	437987	AHRR	AHRR			57491			rs10078-C	rs10078	0	10078	3_prime_UTR_variant	0	0.23	7e-06	5.1549	(univariate, arm)			Illumina [319818]	N
21897333	Irvin MR	2011-12-01	Pharmacogenet Genomics	www.ncbi.nlm.nih.gov/pubmed/21897333	Genes linked to energy metabolism and immunoregulatory mechanisms are associated with subcutaneous adipose tissue distribution in HIV-infected men.	Fat distribution (HIV)	192 European ancestry male cases	NA	8q21.3	8	91406400	SLC26A7	SLC26A7 - RN7SKP231	115111	106479198		8245	188565	rs10504906-A	rs10504906	0	10504906	intergenic_variant	1	0.07	8e-06	5.09691	(univariate, arm)			Illumina [319818]	N
26039976	Wei Z	2015-06-17	Sci Rep	www.ncbi.nlm.nih.gov/pubmed/26039976	Genome-Wide Association Studies of HIV-1 Host Control in Ethnically Diverse Chinese Populations.	HIV-1 viral setpoint	326 Han Chinese ancestry cases, 58 Dai Chinese ancestry cases, 40 Jingpo Chinese ancestry cases, 83 Uygur Chinese ancestry cases, 11 Hui Chinese ancestry cases, 20 East Asian cases	NA	6p21.33	6	31352761	HLA-C, HLA-B	LOC105375015 - HLA-B	105375015	3106		44166	1105	rs2442719-A	rs2442719	0	2442719	upstream_gene_variant	1	0.4161	8e-07	6.09691	(Han)	0.3298	unit decrease	Illumina [up to 528294]	N
26039976	Wei Z	2015-06-17	Sci Rep	www.ncbi.nlm.nih.gov/pubmed/26039976	Genome-Wide Association Studies of HIV-1 Host Control in Ethnically Diverse Chinese Populations.	HIV-1 viral setpoint	326 Han Chinese ancestry cases, 58 Dai Chinese ancestry cases, 40 Jingpo Chinese ancestry cases, 83 Uygur Chinese ancestry cases, 11 Hui Chinese ancestry cases, 20 East Asian cases	NA	6p21.32	6	32408571	BTNL2, HLA-DRA	BTNL2			56244			rs3763312-A	rs3763312	0	3763312	upstream_gene_variant	0	0.15	6e-06	5.22185	(Han)	0.4002	unit decrease	Illumina [up to 528294]	N
26039976	Wei Z	2015-06-17	Sci Rep	www.ncbi.nlm.nih.gov/pubmed/26039976	Genome-Wide Association Studies of HIV-1 Host Control in Ethnically Diverse Chinese Populations.	HIV-1 viral setpoint	326 Han Chinese ancestry cases, 58 Dai Chinese ancestry cases, 40 Jingpo Chinese ancestry cases, 83 Uygur Chinese ancestry cases, 11 Hui Chinese ancestry cases, 20 East Asian cases	NA	6p24.1	6	13267979	PHACTR1	PHACTR1, TBC1D7-LOC100130357			221692, 107080638			rs202072-A	rs202072	0	202072	intron_variant	0	0.4497	4e-06	5.39794	(Yun)	0.4038	unit decrease	Illumina [up to 528294]	N
26039976	Wei Z	2015-06-17	Sci Rep	www.ncbi.nlm.nih.gov/pubmed/26039976	Genome-Wide Association Studies of HIV-1 Host Control in Ethnically Diverse Chinese Populations.	HIV-1 viral setpoint	326 Han Chinese ancestry cases, 58 Dai Chinese ancestry cases, 40 Jingpo Chinese ancestry cases, 83 Uygur Chinese ancestry cases, 11 Hui Chinese ancestry cases, 20 East Asian cases	NA	5q33.2	5	155057701	KIF4B, SGCD	KIF4B - LOC100131520	285643	100131520		39576	53443	rs460626-G	rs460626	0	460626	intergenic_variant	1	0.07718	8e-06	5.09691	(Yun)	0.7899	unit increase	Illumina [up to 528294]	N
26039976	Wei Z	2015-06-17	Sci Rep	www.ncbi.nlm.nih.gov/pubmed/26039976	Genome-Wide Association Studies of HIV-1 Host Control in Ethnically Diverse Chinese Populations.	HIV-1 viral setpoint	326 Han Chinese ancestry cases, 58 Dai Chinese ancestry cases, 40 Jingpo Chinese ancestry cases, 83 Uygur Chinese ancestry cases, 11 Hui Chinese ancestry cases, 20 East Asian cases	NA	11q12.3	11	62293877	SCGB1D4, SCGB2A2	SCGB2A2 - SCGB1D4	4250	404552		20717	2405	rs11231017-A	rs11231017	0	11231017	downstream_gene_variant	1	0.3111	7e-07	6.1549	(Xin)	0.7189	unit decrease	Illumina [up to 528294]	N
22174851	Lingappa JR	2011-12-12	PLoS One	www.ncbi.nlm.nih.gov/pubmed/22174851	Genomewide association study for determinants of HIV-1 acquisition and viral set point in HIV-1 serodiscordant couples with quantified virus exposure.	HIV-1 viral setpoint	496 African ancestry cases	NA	4p12	4	45865444	AC095058.3	RNU6-931P - RN7SKP199	106479978	106479184		385308	129675	rs7674482-?	rs7674482	0	7674482	intergenic_variant	1	NR	5e-06	5.30103				Illumina [990115]	N
22174851	Lingappa JR	2011-12-12	PLoS One	www.ncbi.nlm.nih.gov/pubmed/22174851	Genomewide association study for determinants of HIV-1 acquisition and viral set point in HIV-1 serodiscordant couples with quantified virus exposure.	HIV-1 viral setpoint	496 African ancestry cases	NA	6p22.2	6	26031385	HIST1H3C, HIST1H4A	HIST1H4B - HIST1H3B	8366	8358		4133	204	rs10484434-?	rs10484434	0	10484434	upstream_gene_variant	1	NR	1e-06	6				Illumina [990115]	N
22174851	Lingappa JR	2011-12-12	PLoS One	www.ncbi.nlm.nih.gov/pubmed/22174851	Genomewide association study for determinants of HIV-1 acquisition and viral set point in HIV-1 serodiscordant couples with quantified virus exposure.	HIV-1 viral setpoint	496 African ancestry cases	NA	6q12	6	65888301	AL391500.13, RP11-707M13.1	ADH5P4 - LOC105377838	642443	105377838		50233	101170	rs10455590-?	rs10455590	0	10455590	intergenic_variant	1	NR	2e-06	5.69897				Illumina [990115]	N
22174851	Lingappa JR	2011-12-12	PLoS One	www.ncbi.nlm.nih.gov/pubmed/22174851	Genomewide association study for determinants of HIV-1 acquisition and viral set point in HIV-1 serodiscordant couples with quantified virus exposure.	HIV-1 viral setpoint	496 African ancestry cases	NA	22q11.1	22	16576248	KB-67B5.12	LOC100422375 - KCNMB3P1	100422375	27093		1612	4518	rs5746647-?	rs5746647	0	5746647	non_coding_transcript_exon_variant	1	NR	2e-06	5.69897				Illumina [990115]	N
22628157	Levine AJ	2012-05-24	Am J Med Genet B Neuropsychiatr Genet	www.ncbi.nlm.nih.gov/pubmed/22628157	Genome-wide association study of neurocognitive impairment and dementia in HIV-infected adults.	HIV-associated dementia	1,287 European ancestry HIV-infected male individuals	NA	1p31.1	1	83024161	intergenic	LOC107985037			107985037			rs12742923-T	rs12742923	0	12742923	intron_variant	0	NR	8e-07	6.09691	(NCI)			Illumina [~ 2500000] (imputed)	N
22628157	Levine AJ	2012-05-24	Am J Med Genet B Neuropsychiatr Genet	www.ncbi.nlm.nih.gov/pubmed/22628157	Genome-wide association study of neurocognitive impairment and dementia in HIV-infected adults.	HIV-associated dementia	1,287 European ancestry HIV-infected male individuals	NA	2p22.1	2	40168938	SLC8A1	SLC8A1-AS1, SLC8A1			100128590, 6546			rs404005-T	rs404005	0	404005	intron_variant	0	NR	3e-07	6.52288	(SPEED)			Illumina [~ 2500000] (imputed)	N
22628157	Levine AJ	2012-05-24	Am J Med Genet B Neuropsychiatr Genet	www.ncbi.nlm.nih.gov/pubmed/22628157	Genome-wide association study of neurocognitive impairment and dementia in HIV-infected adults.	HIV-associated dementia	1,287 European ancestry HIV-infected male individuals	NA	10q11.21	10	44029227	intergenic	LINC00841 - CXCL12	283033	6387		47962	262861	rs17154929-T	rs17154929	0	17154929	intergenic_variant	1	NR	1e-07	7	(SPEED)			Illumina [~ 2500000] (imputed)	N
22628157	Levine AJ	2012-05-24	Am J Med Genet B Neuropsychiatr Genet	www.ncbi.nlm.nih.gov/pubmed/22628157	Genome-wide association study of neurocognitive impairment and dementia in HIV-infected adults.	HIV-associated dementia	1,287 European ancestry HIV-infected male individuals	NA	13q33.1	13	101348594	NALCN	NALCN			259232			rs7996217-T	rs7996217	0	7996217	intron_variant	0	NR	7e-07	6.1549	(SPEED)			Illumina [~ 2500000] (imputed)	N
25884002	Moore CB	2015-01-09	Open Forum Infect Dis	www.ncbi.nlm.nih.gov/pubmed/25884002	Phenome-wide Association Study Relating Pretreatment Laboratory Parameters With Human Genetic Variants in AIDS Clinical Trials Group Protocols.	Total bilirubin levels in HIV-1 infection	2,547 individuals	NA	2q37.1	2	233759924	UGT1A7, UGT1A6, UGT1A4, UGT1A, UGT1A9, UGT1A5, UGT1A3, UGT1A10, UGT1A8, UGT, LOC100286922, UGT1A1	UGT1A5, UGT1A9, UGT1A10, UGT1A6, UGT1A4, UGT1A8, UGT1A, UGT1A7, UGT1A3			54579, 54600, 54575, 54578, 54657, 54576, 7361, 54577, 54659			rs887829-T	rs887829	0	887829	intron_variant	0	0.3656	7e-31	30.1549		0.1145	[NR] unit increase	Illumina [5954294] (imputed)	N
25884002	Moore CB	2015-01-09	Open Forum Infect Dis	www.ncbi.nlm.nih.gov/pubmed/25884002	Phenome-wide Association Study Relating Pretreatment Laboratory Parameters With Human Genetic Variants in AIDS Clinical Trials Group Protocols.	Neutrophil count in HIV-infection	2,547 individuals	NA	1q23.2	1	159204893	MPTX, DARC, CADM3	ACKR1			2532			rs2814778-C	rs2814778	0	2814778	5_prime_UTR_variant	0	0.31	3e-17	16.5229		0.111566	[NR] unit decrease	Illumina [5954294] (imputed)	N
25884002	Moore CB	2015-01-09	Open Forum Infect Dis	www.ncbi.nlm.nih.gov/pubmed/25884002	Phenome-wide Association Study Relating Pretreatment Laboratory Parameters With Human Genetic Variants in AIDS Clinical Trials Group Protocols.	HDL Cholesterol in HIV-infection	2,547 individuals	NA	16q13	16	56959412	HERPU, HERPUD1, CETP, CET	HERPUD1 - CETP	9709	1071		15531	2511	rs3764261-?	rs3764261	0	3764261	upstream_gene_variant	1	NR	4e-07	6.39794		0.0358041	[NR] unit increase	Illumina [5954294] (imputed)	N
25884002	Moore CB	2015-01-09	Open Forum Infect Dis	www.ncbi.nlm.nih.gov/pubmed/25884002	Phenome-wide Association Study Relating Pretreatment Laboratory Parameters With Human Genetic Variants in AIDS Clinical Trials Group Protocols.	Neutrophil count in HIV-infection	2,547 individuals	NA	1q23.1	1	159042856	PYHIN1, IFI16, AIM2	IFI16			3428			rs2570916-?	rs2570916	0	2570916	intron_variant	0	0.4191	3e-06	5.52288		0.0417223	[NR] unit decrease	Illumina [5954294] (imputed)	N
25884002	Moore CB	2015-01-09	Open Forum Infect Dis	www.ncbi.nlm.nih.gov/pubmed/25884002	Phenome-wide Association Study Relating Pretreatment Laboratory Parameters With Human Genetic Variants in AIDS Clinical Trials Group Protocols.	Total bilirubin levels in HIV-1 infection	2,547 individuals	NA	2q37.1	2	233600317	UGT1A, UGT1A12P, UGT1A11P	UGT1A			7361			rs2741012-?	rs2741012	0	2741012	upstream_gene_variant	0	0.2139	2e-09	8.69897		0.0702279	[NR] unit increase	Illumina [5954294] (imputed)	N
25884002	Moore CB	2015-01-09	Open Forum Infect Dis	www.ncbi.nlm.nih.gov/pubmed/25884002	Phenome-wide Association Study Relating Pretreatment Laboratory Parameters With Human Genetic Variants in AIDS Clinical Trials Group Protocols.	Total bilirubin levels in HIV-1 infection	2,547 individuals	NA	2q37.1	2	233702448	UGT1A7, UGT1A9, UGT1A, UGT1A6, UGT1A8, UGT1A10, UGT1A13P, UGT1, UGT1A5	UGT1A9, UGT1A10, UGT1A7, UGT1A6, UGT1A, UGT1A8			54600, 54575, 54577, 54578, 7361, 54576			rs17863787-?	rs17863787	0	17863787	intron_variant	0	0.2873	1e-22	22		0.102327	[NR] unit increase	Illumina [5954294] (imputed)	N
25884002	Moore CB	2015-01-09	Open Forum Infect Dis	www.ncbi.nlm.nih.gov/pubmed/25884002	Phenome-wide Association Study Relating Pretreatment Laboratory Parameters With Human Genetic Variants in AIDS Clinical Trials Group Protocols.	Total bilirubin levels in HIV-1 infection	2,547 individuals	NA	2q37.1	2	233716976	UGT1A, UGT1A6, UGT1A5, UGT1A10, UGT1A8, UGT1A7, UGT1A13P, UGT1, UGT1A4, UGT1A9	UGT1A5, UGT1A6, UGT1A, UGT1A8, UGT1A7, UGT1A9, UGT1A10			54579, 54578, 7361, 54576, 54577, 54600, 54575			rs1875263-?	rs1875263	0	1875263	intron_variant	0	0.4337	7e-12	11.1549		0.0665177	[NR] unit increase	Illumina [5954294] (imputed)	N
25884002	Moore CB	2015-01-09	Open Forum Infect Dis	www.ncbi.nlm.nih.gov/pubmed/25884002	Phenome-wide Association Study Relating Pretreatment Laboratory Parameters With Human Genetic Variants in AIDS Clinical Trials Group Protocols.	Total bilirubin levels in HIV-1 infection	2,547 individuals	NA	2q37.1	2	233735091	UGT1A9, UGT1A5, UGT1A4, UGT1A6, UGT1A, UGT1A8, UGT1A10, UGT1A7, UGT1A3, RPL17P11, RPL1, DNAJB3	UGT1A, UGT1A6, UGT1A3, UGT1A5, UGT1A7, UGT1A8, UGT1A4, UGT1A9, UGT1A10			7361, 54578, 54659, 54579, 54577, 54576, 54657, 54600, 54575			rs4477910-?	rs4477910	0	4477910	intron_variant	0	0.4787	5e-16	15.301		0.0798546	[NR] unit increase	Illumina [5954294] (imputed)	N
25884002	Moore CB	2015-01-09	Open Forum Infect Dis	www.ncbi.nlm.nih.gov/pubmed/25884002	Phenome-wide Association Study Relating Pretreatment Laboratory Parameters With Human Genetic Variants in AIDS Clinical Trials Group Protocols.	Total bilirubin levels in HIV-1 infection	2,547 individuals	NA	2q37.1	2	233746667	UGT1A10, UGT1A, UGT1A7, UGT1A8, UGT1A4, UGT1A5, UGT1A6, UGT1A3, UGT1A9, DNAJB3, UGT1A2P	UGT1A9, UGT1A8, UGT1A4, UGT1A6, UGT1A3, UGT1A5, UGT1A, UGT1A7, UGT1A10			54600, 54576, 54657, 54578, 54659, 54579, 7361, 54577, 54575			rs4663969-?	rs4663969	0	4663969	intron_variant	0	0.4651	4e-16	15.3979		0.0769711	[NR] unit increase	Illumina [5954294] (imputed)	N
25884002	Moore CB	2015-01-09	Open Forum Infect Dis	www.ncbi.nlm.nih.gov/pubmed/25884002	Phenome-wide Association Study Relating Pretreatment Laboratory Parameters With Human Genetic Variants in AIDS Clinical Trials Group Protocols.	Total bilirubin levels in HIV-1 infection	2,547 individuals	NA	2q37.1	2	233758936	UGT1A10, UGT1A5, UGT1A7, UGT1A4, UGT1A3, UGT1A8, UGT1A, UGT1A9, UGT1A6, LOC100286922, UGT1A1	UGT1A5, UGT1A9, UGT1A, UGT1A8, UGT1A10, UGT1A6, UGT1A4, UGT1A3, UGT1A7			54579, 54600, 7361, 54576, 54575, 54578, 54657, 54659, 54577			rs3755319-?	rs3755319	0	3755319	intron_variant	0	0.4532	9e-20	19.0458		0.088793	[NR] unit decrease	Illumina [5954294] (imputed)	N
25884002	Moore CB	2015-01-09	Open Forum Infect Dis	www.ncbi.nlm.nih.gov/pubmed/25884002	Phenome-wide Association Study Relating Pretreatment Laboratory Parameters With Human Genetic Variants in AIDS Clinical Trials Group Protocols.	Total bilirubin levels in HIV-1 infection	2,547 individuals	NA	2q37.1	2	233764663	UGT1A7, UGT1A, UGT1A9, UGT1A5, UGT1A10, UGT1A3, UGT1A1, UGT1A8, UGT1A6, UGT1A4, LOC100286922, MROH2A	UGT1A1, UGT1A8, UGT1A6, UGT1A, UGT1A7, UGT1A4, UGT1A3, UGT1A10, UGT1A9, UGT1A5			54658, 54576, 54578, 7361, 54577, 54657, 54659, 54575, 54600, 54579			rs4148325-?	rs4148325	0	4148325	intron_variant	0	0.3654	1e-30	30	rs4148324, rs3771341	0.113883	[NR] unit increase	Illumina [5954294] (imputed)	N
25884002	Moore CB	2015-01-09	Open Forum Infect Dis	www.ncbi.nlm.nih.gov/pubmed/25884002	Phenome-wide Association Study Relating Pretreatment Laboratory Parameters With Human Genetic Variants in AIDS Clinical Trials Group Protocols.	Total bilirubin levels in HIV-1 infection	2,547 individuals	NA	2q37.1	2	233765830	UGT1A5, UGT1A6, UGT1A, UGT1A10, UGT1A3, UGT1A7, UGT1A9, UGT1A4, UGT1A1, UGT1A8, LOC100286922, MROH2A	UGT1A4, UGT1A5, UGT1A6, UGT1A3, UGT1A10, UGT1A, UGT1A7, UGT1A1, UGT1A8, UGT1A9			54657, 54579, 54578, 54659, 54575, 7361, 54577, 54658, 54576, 54600			rs929596-?	rs929596	0	929596	intron_variant	0	0.3215	3e-24	23.5229		0.102586	[NR] unit increase	Illumina [5954294] (imputed)	N
25884002	Moore CB	2015-01-09	Open Forum Infect Dis	www.ncbi.nlm.nih.gov/pubmed/25884002	Phenome-wide Association Study Relating Pretreatment Laboratory Parameters With Human Genetic Variants in AIDS Clinical Trials Group Protocols.	Total bilirubin levels in HIV-1 infection	2,547 individuals	NA	2q37.1	2	233790144	MROH2A, UGT1A9, HJURP	MROH2A			339766			rs2361502-?	rs2361502	0	2361502	intron_variant	0	0.3076	3e-06	5.52288		0.0484218	[NR] unit increase	Illumina [5954294] (imputed)	N
25884002	Moore CB	2015-01-09	Open Forum Infect Dis	www.ncbi.nlm.nih.gov/pubmed/25884002	Phenome-wide Association Study Relating Pretreatment Laboratory Parameters With Human Genetic Variants in AIDS Clinical Trials Group Protocols.	Total bilirubin levels in HIV-1 infection	2,547 individuals	NA	2q37.1	2	233688675	UGT1A10, UGT1A7, UGT1A8, UGT1A, UGT1A9, UGT1A13P, UGT1	UGT1A10, UGT1A9, UGT1A8, UGT1A, UGT1A7			54575, 54600, 54576, 7361, 54577			rs10173355-?	rs10173355	0	10173355	intron_variant	0	0.2675	5e-16	15.301		0.0880069	[NR] unit increase	Illumina [5954294] (imputed)	N
22174851	Lingappa JR	2011-12-12	PLoS One	www.ncbi.nlm.nih.gov/pubmed/22174851	Genomewide association study for determinants of HIV-1 acquisition and viral set point in HIV-1 serodiscordant couples with quantified virus exposure.	HIV-1 susceptibility	496 African ancestry cases and 302 African ancestry exposed controls from serodiscordant couples	NA	16p13.3	16	3074919	IL32	LOC107984896 - LOC105371058	107984896	105371058		408	2353	rs4349147-?	rs4349147	0	4349147	intron_variant	1	NR	8e-06	5.09691				Illumina [990115]	N
22174851	Lingappa JR	2011-12-12	PLoS One	www.ncbi.nlm.nih.gov/pubmed/22174851	Genomewide association study for determinants of HIV-1 acquisition and viral set point in HIV-1 serodiscordant couples with quantified virus exposure.	HIV-1 susceptibility	496 African ancestry cases and 302 African ancestry exposed controls from serodiscordant couples	NA	6p24.2	6	11310186	NEDD9	LOC105374925, NEDD9			105374925, 4739			rs4437462-?	rs4437462	0	4437462	intron_variant	0	NR	2e-06	5.69897				Illumina [990115]	N
22174851	Lingappa JR	2011-12-12	PLoS One	www.ncbi.nlm.nih.gov/pubmed/22174851	Genomewide association study for determinants of HIV-1 acquisition and viral set point in HIV-1 serodiscordant couples with quantified virus exposure.	HIV-1 susceptibility	496 African ancestry cases and 302 African ancestry exposed controls from serodiscordant couples	NA	11p15.1	11	19578424	AC023950.6	NAV2			89797			rs10741780-?	rs10741780	0	10741780	intron_variant	0	NR	6e-06	5.22185				Illumina [990115]	N
22174851	Lingappa JR	2011-12-12	PLoS One	www.ncbi.nlm.nih.gov/pubmed/22174851	Genomewide association study for determinants of HIV-1 acquisition and viral set point in HIV-1 serodiscordant couples with quantified virus exposure.	HIV-1 susceptibility	496 African ancestry cases and 302 African ancestry exposed controls from serodiscordant couples	NA	8p11.22	8	39690859	ADAM18	ADAM18			8749			rs1349547-?	rs1349547	0	1349547	intron_variant	0	NR	2e-06	5.69897				Illumina [990115]	N
22174851	Lingappa JR	2011-12-12	PLoS One	www.ncbi.nlm.nih.gov/pubmed/22174851	Genomewide association study for determinants of HIV-1 acquisition and viral set point in HIV-1 serodiscordant couples with quantified virus exposure.	HIV-1 susceptibility	496 African ancestry cases and 302 African ancestry exposed controls from serodiscordant couples	NA	19q13.33	19	47702468	GLTSCR1	GLTSCR1			29998			rs3745760-?	rs3745760	0	3745760	3_prime_UTR_variant	0	NR	8e-07	6.09691				Illumina [990115]	N
22174851	Lingappa JR	2011-12-12	PLoS One	www.ncbi.nlm.nih.gov/pubmed/22174851	Genomewide association study for determinants of HIV-1 acquisition and viral set point in HIV-1 serodiscordant couples with quantified virus exposure.	HIV-1 susceptibility	496 African ancestry cases and 302 African ancestry exposed controls from serodiscordant couples	NA	8q12.3	8	64727703	CYP7B1	CYP7B1			9420			rs10808739-?	rs10808739	0	10808739	intron_variant	0	NR	1e-06	6				Illumina [990115]	N
22174851	Lingappa JR	2011-12-12	PLoS One	www.ncbi.nlm.nih.gov/pubmed/22174851	Genomewide association study for determinants of HIV-1 acquisition and viral set point in HIV-1 serodiscordant couples with quantified virus exposure.	HIV-1 susceptibility	496 African ancestry cases and 302 African ancestry exposed controls from serodiscordant couples	NA	11q13.2	11	66895260	PC	PC			5091			rs7122539-?	rs7122539	0	7122539	intron_variant	0	NR	8e-06	5.09691				Illumina [990115]	N
22174851	Lingappa JR	2011-12-12	PLoS One	www.ncbi.nlm.nih.gov/pubmed/22174851	Genomewide association study for determinants of HIV-1 acquisition and viral set point in HIV-1 serodiscordant couples with quantified virus exposure.	HIV-1 susceptibility	496 African ancestry cases and 302 African ancestry exposed controls from serodiscordant couples	NA	4q21.21	4	81088553	PRKG2	PRKG2			5593			rs3796804-?	rs3796804	0	3796804	3_prime_UTR_variant	0	NR	9e-06	5.04576				Illumina [990115]	N
22174851	Lingappa JR	2011-12-12	PLoS One	www.ncbi.nlm.nih.gov/pubmed/22174851	Genomewide association study for determinants of HIV-1 acquisition and viral set point in HIV-1 serodiscordant couples with quantified virus exposure.	HIV-1 susceptibility	496 African ancestry cases and 302 African ancestry exposed controls from serodiscordant couples	NA	3q13.33	3	120298633	LRRC58	GPR156 - LOC442087	165829	442087		13511	7928	rs796825-?	rs796825	0	796825	intergenic_variant	1	NR	8e-06	5.09691				Illumina [990115]	N
25786224	Johnson EO	2015-03-18	PLoS One	www.ncbi.nlm.nih.gov/pubmed/25786224	Novel Genetic Locus Implicated for HIV-1 Acquisition with Putative Regulatory Links to HIV Replication and Infectivity: A Genome-Wide Association Study.	HIV-1 susceptibility	628 African American high risk-cases, 1,376 African American high-risk controls, 327 European ancestry high-risk cases, 805 European ancestry high-risk controls	1,395 African American high-risk cases, 457 African American high-risk controls, 513 European ancestry high-risk cases, 168 European ancestry high-risk controls	9p13.2	9	37654260	FRMPD1, PAX5, ZCCHC7, FBXO10	FRMPD1			22844			rs4878712-?	rs4878712	0	4878712	intron_variant	0		4e-07	6.39794				Illumina [~ 8000000] (imputed)	N
25786224	Johnson EO	2015-03-18	PLoS One	www.ncbi.nlm.nih.gov/pubmed/25786224	Novel Genetic Locus Implicated for HIV-1 Acquisition with Putative Regulatory Links to HIV Replication and Infectivity: A Genome-Wide Association Study.	HIV-1 susceptibility	628 African American high risk-cases, 1,376 African American high-risk controls, 327 European ancestry high-risk cases, 805 European ancestry high-risk controls	1,395 African American high-risk cases, 457 African American high-risk controls, 513 European ancestry high-risk cases, 168 European ancestry high-risk controls	9p24.1	9	7081674	KDM4C	KDM4C			23081			rs16925298-G	rs16925298	0	16925298	intron_variant	0	0.06	2e-06	5.69897		1.3	[0.97-1.72] (AA)	Illumina [~ 8000000] (imputed)	N
25786224	Johnson EO	2015-03-18	PLoS One	www.ncbi.nlm.nih.gov/pubmed/25786224	Novel Genetic Locus Implicated for HIV-1 Acquisition with Putative Regulatory Links to HIV Replication and Infectivity: A Genome-Wide Association Study.	HIV-1 susceptibility	628 African American high risk-cases, 1,376 African American high-risk controls, 327 European ancestry high-risk cases, 805 European ancestry high-risk controls	1,395 African American high-risk cases, 457 African American high-risk controls, 513 European ancestry high-risk cases, 168 European ancestry high-risk controls	9p13.2	9	37654260	FRMPD1, PAX5, ZCCHC7, FBXO10	FRMPD1			22844			rs4878712-A	rs4878712	0	4878712	intron_variant	0	0.69	5e-07	6.30103	(AA)	1.32	[1.14-1.54]	Illumina [~ 8000000] (imputed)	N
25786224	Johnson EO	2015-03-18	PLoS One	www.ncbi.nlm.nih.gov/pubmed/25786224	Novel Genetic Locus Implicated for HIV-1 Acquisition with Putative Regulatory Links to HIV Replication and Infectivity: A Genome-Wide Association Study.	HIV-1 susceptibility	628 African American high risk-cases, 1,376 African American high-risk controls, 327 European ancestry high-risk cases, 805 European ancestry high-risk controls	1,395 African American high-risk cases, 457 African American high-risk controls, 513 European ancestry high-risk cases, 168 European ancestry high-risk controls	5q31.2	5	137381035	SPOCK1, KDM3B	SPOCK1			6695			rs1229741-A	rs1229741	0	1229741	intron_variant	0	0.1	3e-06	5.52288		1.67	[1.33-2.13] (AA)	Illumina [~ 8000000] (imputed)	N
25786224	Johnson EO	2015-03-18	PLoS One	www.ncbi.nlm.nih.gov/pubmed/25786224	Novel Genetic Locus Implicated for HIV-1 Acquisition with Putative Regulatory Links to HIV Replication and Infectivity: A Genome-Wide Association Study.	HIV-1 susceptibility	628 African American high risk-cases, 1,376 African American high-risk controls, 327 European ancestry high-risk cases, 805 European ancestry high-risk controls	1,395 African American high-risk cases, 457 African American high-risk controls, 513 European ancestry high-risk cases, 168 European ancestry high-risk controls	19q13.41	19	51210487	SIGLEC17P, CD33	MIR8074 - CD33	102465873	945		3478	567	rs3987765-T	rs3987765	0	3987765	upstream_gene_variant	1	0.19	5e-06	5.30103		1.35	[1.14-1.61] (AA)	Illumina [~ 8000000] (imputed)	N
25786224	Johnson EO	2015-03-18	PLoS One	www.ncbi.nlm.nih.gov/pubmed/25786224	Novel Genetic Locus Implicated for HIV-1 Acquisition with Putative Regulatory Links to HIV Replication and Infectivity: A Genome-Wide Association Study.	HIV-1 susceptibility	628 African American high risk-cases, 1,376 African American high-risk controls, 327 European ancestry high-risk cases, 805 European ancestry high-risk controls	1,395 African American high-risk cases, 457 African American high-risk controls, 513 European ancestry high-risk cases, 168 European ancestry high-risk controls	9p13.2	9;9	37654260;37037979	FRMPD1	FRMPD1; PAX5 - RPL32P21						rs4878712-A; rs1329568-T	rs4878712; rs1329568	0		intron_variant; upstream_gene_variant			7e-07	6.1549	(AA)	1.64	[1.32-2.00]	Illumina [~ 8000000] (imputed)	N
25786224	Johnson EO	2015-03-18	PLoS One	www.ncbi.nlm.nih.gov/pubmed/25786224	Novel Genetic Locus Implicated for HIV-1 Acquisition with Putative Regulatory Links to HIV Replication and Infectivity: A Genome-Wide Association Study.	HIV-1 susceptibility	628 African American high risk-cases, 1,376 African American high-risk controls, 327 European ancestry high-risk cases, 805 European ancestry high-risk controls	1,395 African American high-risk cases, 457 African American high-risk controls, 513 European ancestry high-risk cases, 168 European ancestry high-risk controls	9p13.2	9;9	37654260;37037979	FRMPD1	FRMPD1; PAX5 - RPL32P21						rs4878712-A; rs1329568-T	rs4878712; rs1329568	0		intron_variant; upstream_gene_variant			5e-08	7.30103				Illumina [~ 8000000] (imputed)	N
27339598	Ulveling D	2016-07-29	Hepatology	www.ncbi.nlm.nih.gov/pubmed/27339598	A new 3p25 locus is associated with liver fibrosis progression in HIV/HCV co-infected patients.	Liver fibrosis severity in HIV/hepatitis C co-infection	289 French ancestry cases	NA	3p25.3	3	8764738	OXTR	OXTR			5021			rs73132848-?	rs73132848	0	73132848	intron_variant	0		1e-09	9		1.13	[0.78-1.48] unit increase	Illumina [8426597] (imputed)	N
27339598	Ulveling D	2016-07-29	Hepatology	www.ncbi.nlm.nih.gov/pubmed/27339598	A new 3p25 locus is associated with liver fibrosis progression in HIV/HCV co-infected patients.	Liver fibrosis severity in HIV/hepatitis C co-infection	289 French ancestry cases	NA	6q23.2	6	131504454	intergenic	RPL21P67 - ARG1	100271180	383		34886	68705	rs143633948-?	rs143633948	0	143633948	intergenic_variant	1		9e-08	7.04576		1.07	[0.68-1.46] unit increase	Illumina [8426597] (imputed)	N
27339598	Ulveling D	2016-07-29	Hepatology	www.ncbi.nlm.nih.gov/pubmed/27339598	A new 3p25 locus is associated with liver fibrosis progression in HIV/HCV co-infected patients.	Liver fibrosis severity in HIV/hepatitis C co-infection	289 French ancestry cases	NA	9p22.1	9	19469848	MAP1LC3BP1	MAP1LC3BP1 - LOC105375988	392288	105375988		6459	254	rs11790131-?	rs11790131	0	11790131	intergenic_variant	1		9e-09	8.04576		0.6	[0.4-0.8] unit increase	Illumina [8426597] (imputed)	N
27339598	Ulveling D	2016-07-29	Hepatology	www.ncbi.nlm.nih.gov/pubmed/27339598	A new 3p25 locus is associated with liver fibrosis progression in HIV/HCV co-infected patients.	Liver fibrosis severity in HIV/hepatitis C co-infection	289 French ancestry cases	NA	11p13	11	33436311	intergenic	KIAA1549L			25758			rs35897606-?	rs35897606	0	35897606	intergenic_variant	0		6e-08	7.22185		0.8	[0.51-1.09] unit increase	Illumina [8426597] (imputed)	N
27339598	Ulveling D	2016-07-29	Hepatology	www.ncbi.nlm.nih.gov/pubmed/27339598	A new 3p25 locus is associated with liver fibrosis progression in HIV/HCV co-infected patients.	Liver fibrosis severity in HIV/hepatitis C co-infection	289 French ancestry cases	NA	13q12.12	13	24740488	intergenic	LOC105370118 - CLUHP9	105370118	100418742		1840	2182	rs79709413-?	rs79709413	0	79709413	upstream_gene_variant	1		8e-07	6.09691		0.95	[0.58-1.32] unit increase	Illumina [8426597] (imputed)	N
27339598	Ulveling D	2016-07-29	Hepatology	www.ncbi.nlm.nih.gov/pubmed/27339598	A new 3p25 locus is associated with liver fibrosis progression in HIV/HCV co-infected patients.	Liver fibrosis severity in HIV/hepatitis C co-infection	289 French ancestry cases	NA	17q25.1	17	73383923	SDK2	SDK2			54549			rs35467001-?	rs35467001	0	35467001	missense_variant	0		5e-07	6.30103		0.87	[0.54-1.2] unit increase	Illumina [8426597] (imputed)	N
27339598	Ulveling D	2016-07-29	Hepatology	www.ncbi.nlm.nih.gov/pubmed/27339598	A new 3p25 locus is associated with liver fibrosis progression in HIV/HCV co-infected patients.	Liver fibrosis severity in HIV/hepatitis C co-infection	289 French ancestry cases	NA	20p13	20	3430406	intergenic	LOC105372508			105372508			rs73084982-?	rs73084982	0	73084982	regulatory_region_variant	0		2e-07	6.69897		0.92	[0.57-1.27] unit increase	Illumina [8426597] (imputed)	N
21810746	Chantarangsu S	2011-08-01	Clin Infect Dis	www.ncbi.nlm.nih.gov/pubmed/21810746	Genome-wide association study identifies variations in 6p21.3 associated with nevirapine-induced rash.	Nevirapine-induced rash	72 Thai ancestry nevirapine-induced rash HIV cases, 77 Thai ancestry nevirapine-tolerant rash HIV cases	88 Thai ancestry nevirapine-induced rash HIV cases, 145 Thai ancestry nevirapine-tolerant HIV cases	6p21.33	6	31150242	CCHCR1	CCHCR1			54535			rs1265112-G	rs1265112	0	1265112	intron_variant	0	0.06	1e-08	8		4.36	[2.58-7.36]	Illumina [499730]	N
21810746	Chantarangsu S	2011-08-01	Clin Infect Dis	www.ncbi.nlm.nih.gov/pubmed/21810746	Genome-wide association study identifies variations in 6p21.3 associated with nevirapine-induced rash.	Nevirapine-induced rash	72 Thai ancestry nevirapine-induced rash HIV cases, 77 Thai ancestry nevirapine-tolerant rash HIV cases	88 Thai ancestry nevirapine-induced rash HIV cases, 145 Thai ancestry nevirapine-tolerant HIV cases	5q14.3	5	90485154	POLR3G	POLR3G			10622			rs2562519-A	rs2562519	0	2562519	intron_variant	0	0.5	5e-06	5.30103				Illumina [499730]	N
21810746	Chantarangsu S	2011-08-01	Clin Infect Dis	www.ncbi.nlm.nih.gov/pubmed/21810746	Genome-wide association study identifies variations in 6p21.3 associated with nevirapine-induced rash.	Nevirapine-induced rash	72 Thai ancestry nevirapine-induced rash HIV cases, 77 Thai ancestry nevirapine-tolerant rash HIV cases	88 Thai ancestry nevirapine-induced rash HIV cases, 145 Thai ancestry nevirapine-tolerant HIV cases	2p16.1	2	60307064	intergenic	RNA5SP94 - MIR4432HG	100873327	106660609		612195	52152	rs6545803-G	rs6545803	0	6545803	intergenic_variant	1	0.5	6e-06	5.22185				Illumina [499730]	N
25461247	Lehmann DS	2015-02-01	Pharmacogenet Genomics	www.ncbi.nlm.nih.gov/pubmed/25461247	Genome-wide association study of virologic response with efavirenz-containing or abacavir-containing regimens in AIDS clinical trials group protocols.	Response to abacavir-containing treatment in HIV-1 infection (virologic failure)	Up 346 European ancestry individuals, Up to 265 Black individuals, Up to 175 Hispanic individuals	NA	3p22.3	3	36169851	NR	RFC3P1			100131711			rs7623430-G	rs7623430	0	7623430	non_coding_transcript_exon_variant	0	NR	7e-06	5.1549	(phenotype 1)	3.03	[NR]	Illumina [> 8000000] (imputed)	N
25461247	Lehmann DS	2015-02-01	Pharmacogenet Genomics	www.ncbi.nlm.nih.gov/pubmed/25461247	Genome-wide association study of virologic response with efavirenz-containing or abacavir-containing regimens in AIDS clinical trials group protocols.	Response to abacavir-containing treatment in HIV-1 infection (virologic failure)	Up 346 European ancestry individuals, Up to 265 Black individuals, Up to 175 Hispanic individuals	NA	3p14.3	3	58394738	NR	PXK			54899			rs11714574-T	rs11714574	0	11714574	intron_variant	0	NR	9e-06	5.04576	(phenotype 1)	2.38	[NR]	Illumina [> 8000000] (imputed)	N
25461247	Lehmann DS	2015-02-01	Pharmacogenet Genomics	www.ncbi.nlm.nih.gov/pubmed/25461247	Genome-wide association study of virologic response with efavirenz-containing or abacavir-containing regimens in AIDS clinical trials group protocols.	Response to abacavir-containing treatment in HIV-1 infection (virologic failure)	Up 346 European ancestry individuals, Up to 265 Black individuals, Up to 175 Hispanic individuals	NA	5q31.2	5	138446426	NR	REEP2			51308			rs4835796-G	rs4835796	0	4835796	3_prime_UTR_variant	0	NR	6e-07	6.22185	(phenotype 1)	2.89	[NR]	Illumina [> 8000000] (imputed)	N
25461247	Lehmann DS	2015-02-01	Pharmacogenet Genomics	www.ncbi.nlm.nih.gov/pubmed/25461247	Genome-wide association study of virologic response with efavirenz-containing or abacavir-containing regimens in AIDS clinical trials group protocols.	Response to abacavir-containing treatment in HIV-1 infection (virologic failure)	Up 346 European ancestry individuals, Up to 265 Black individuals, Up to 175 Hispanic individuals	NA	6q25.1	6	150423701	NR	IYD - LOC100420304	389434	100420304		19072	85899	rs4869908-G	rs4869908	0	4869908	intergenic_variant	1	NR	8e-06	5.09691	(phenotype 1)	2.5	[NR]	Illumina [> 8000000] (imputed)	N
25461247	Lehmann DS	2015-02-01	Pharmacogenet Genomics	www.ncbi.nlm.nih.gov/pubmed/25461247	Genome-wide association study of virologic response with efavirenz-containing or abacavir-containing regimens in AIDS clinical trials group protocols.	Response to abacavir-containing treatment in HIV-1 infection (virologic failure)	Up 346 European ancestry individuals, Up to 265 Black individuals, Up to 175 Hispanic individuals	NA	7q36.2	7	153359535	NR	LOC102723686 - LOC105375577	102723686	105375577		56538	29625	rs4726279-T	rs4726279	0	4726279	intergenic_variant	1	NR	9e-06	5.04576	(phenotype 1)	2.7	[NR]	Illumina [> 8000000] (imputed)	N
25461247	Lehmann DS	2015-02-01	Pharmacogenet Genomics	www.ncbi.nlm.nih.gov/pubmed/25461247	Genome-wide association study of virologic response with efavirenz-containing or abacavir-containing regimens in AIDS clinical trials group protocols.	Response to abacavir-containing treatment in HIV-1 infection (virologic failure)	Up 346 European ancestry individuals, Up to 265 Black individuals, Up to 175 Hispanic individuals	NA	16q23.2	16	79580219	NR	MAF			4094			rs30388-T	rs30388	0	30388	intergenic_variant	0	NR	1e-06	6	(phenotype 1)	2.88	[NR]	Illumina [> 8000000] (imputed)	N
25461247	Lehmann DS	2015-02-01	Pharmacogenet Genomics	www.ncbi.nlm.nih.gov/pubmed/25461247	Genome-wide association study of virologic response with efavirenz-containing or abacavir-containing regimens in AIDS clinical trials group protocols.	Response to abacavir-containing treatment in HIV-1 infection (virologic failure)	Up 346 European ancestry individuals, Up to 265 Black individuals, Up to 175 Hispanic individuals	NA	17q25.3	17	77261905	NR	LOC105371906			105371906			rs12953285-C	rs12953285	0	12953285	intron_variant	0	NR	3e-06	5.52288	(phenotype 1)	5.88	[NR]	Illumina [> 8000000] (imputed)	N
25461247	Lehmann DS	2015-02-01	Pharmacogenet Genomics	www.ncbi.nlm.nih.gov/pubmed/25461247	Genome-wide association study of virologic response with efavirenz-containing or abacavir-containing regimens in AIDS clinical trials group protocols.	Response to abacavir-containing treatment in HIV-1 infection (virologic failure)	Up 346 European ancestry individuals, Up to 265 Black individuals, Up to 175 Hispanic individuals	NA	1p35.2	1	31862344	NR	SPOCD1 - PTP4A2	90853	8073		46293	44077	rs11803434-G	rs11803434	0	11803434	intron_variant	1	NR	2e-06	5.69897	(phenotype 2)	3.57	[NR]	Illumina [> 8000000] (imputed)	N
25461247	Lehmann DS	2015-02-01	Pharmacogenet Genomics	www.ncbi.nlm.nih.gov/pubmed/25461247	Genome-wide association study of virologic response with efavirenz-containing or abacavir-containing regimens in AIDS clinical trials group protocols.	Response to abacavir-containing treatment in HIV-1 infection (virologic failure)	Up 346 European ancestry individuals, Up to 265 Black individuals, Up to 175 Hispanic individuals	NA	2p22.1	2	40840846	NR	LOC105374497			105374497			rs7576600-G	rs7576600	0	7576600	intergenic_variant	0	NR	3e-07	6.52288	(phenotype 2)	5.26	[NR]	Illumina [> 8000000] (imputed)	N
25461247	Lehmann DS	2015-02-01	Pharmacogenet Genomics	www.ncbi.nlm.nih.gov/pubmed/25461247	Genome-wide association study of virologic response with efavirenz-containing or abacavir-containing regimens in AIDS clinical trials group protocols.	Response to abacavir-containing treatment in HIV-1 infection (virologic failure)	Up 346 European ancestry individuals, Up to 265 Black individuals, Up to 175 Hispanic individuals	NA	4p16.2	4	5151418	NR	STK32B			55351			rs10516173-T	rs10516173	0	10516173	intron_variant	0	NR	5e-06	5.30103	(phenotype 2)	2.85	[NR]	Illumina [> 8000000] (imputed)	N
25461247	Lehmann DS	2015-02-01	Pharmacogenet Genomics	www.ncbi.nlm.nih.gov/pubmed/25461247	Genome-wide association study of virologic response with efavirenz-containing or abacavir-containing regimens in AIDS clinical trials group protocols.	Response to abacavir-containing treatment in HIV-1 infection (virologic failure)	Up 346 European ancestry individuals, Up to 265 Black individuals, Up to 175 Hispanic individuals	NA	4q13.1	4	63448265	NR	LARP1BP1 - LOC105377253	644578	105377253		96791	14184	rs1913633-A	rs1913633	0	1913633	intergenic_variant	1	NR	4e-06	5.39794	(phenotype 2)	3.84	[NR]	Illumina [> 8000000] (imputed)	N
25461247	Lehmann DS	2015-02-01	Pharmacogenet Genomics	www.ncbi.nlm.nih.gov/pubmed/25461247	Genome-wide association study of virologic response with efavirenz-containing or abacavir-containing regimens in AIDS clinical trials group protocols.	Response to abacavir-containing treatment in HIV-1 infection (virologic failure)	Up 346 European ancestry individuals, Up to 265 Black individuals, Up to 175 Hispanic individuals	NA	5q21.3	5	109205522	NR	FER - LOC285638	2241	285638		8681	113932	rs6594357-T	rs6594357	0	6594357	intergenic_variant	1	NR	8e-07	6.09691	(phenotype 2)	3.33	[NR]	Illumina [> 8000000] (imputed)	N
25461247	Lehmann DS	2015-02-01	Pharmacogenet Genomics	www.ncbi.nlm.nih.gov/pubmed/25461247	Genome-wide association study of virologic response with efavirenz-containing or abacavir-containing regimens in AIDS clinical trials group protocols.	Response to abacavir-containing treatment in HIV-1 infection (virologic failure)	Up 346 European ancestry individuals, Up to 265 Black individuals, Up to 175 Hispanic individuals	NA	15q14	15	38932685	NR	LOC105370777			105370777			rs61501627-C	rs61501627	0	61501627	intron_variant	0	NR	4e-06	5.39794	(phenotype 2)	4.35	[NR]	Illumina [> 8000000] (imputed)	N
25461247	Lehmann DS	2015-02-01	Pharmacogenet Genomics	www.ncbi.nlm.nih.gov/pubmed/25461247	Genome-wide association study of virologic response with efavirenz-containing or abacavir-containing regimens in AIDS clinical trials group protocols.	Response to abacavir-containing treatment in HIV-1 infection (virologic failure)	Up 346 European ancestry individuals, Up to 265 Black individuals, Up to 175 Hispanic individuals	NA	2p25.1	2	8037334	NR	LINC00299			339789			rs17169-T	rs17169	0	17169	intron_variant	0	NR	1e-07	7	(phenotype 3)	2.97	[NR]	Illumina [> 8000000] (imputed)	N
25461247	Lehmann DS	2015-02-01	Pharmacogenet Genomics	www.ncbi.nlm.nih.gov/pubmed/25461247	Genome-wide association study of virologic response with efavirenz-containing or abacavir-containing regimens in AIDS clinical trials group protocols.	Response to abacavir-containing treatment in HIV-1 infection (virologic failure)	Up 346 European ancestry individuals, Up to 265 Black individuals, Up to 175 Hispanic individuals	NA	3q25.1	3	151465283	NR	IGSF10			285313			rs1491976-G	rs1491976	0	1491976	intergenic_variant	0	NR	5e-06	5.30103	(phenotype 3)	2.33	[NR]	Illumina [> 8000000] (imputed)	N
25461247	Lehmann DS	2015-02-01	Pharmacogenet Genomics	www.ncbi.nlm.nih.gov/pubmed/25461247	Genome-wide association study of virologic response with efavirenz-containing or abacavir-containing regimens in AIDS clinical trials group protocols.	Response to abacavir-containing treatment in HIV-1 infection (virologic failure)	Up 346 European ancestry individuals, Up to 265 Black individuals, Up to 175 Hispanic individuals	NA	3q25.32	3	158893105	NR	LOC105374181 - IQCJ	105374181	654502		19869	176147	rs13064773-A	rs13064773	0	13064773	intergenic_variant	1	NR	8e-07	6.09691	(phenotype 3)	2.26	[NR]	Illumina [> 8000000] (imputed)	N
25461247	Lehmann DS	2015-02-01	Pharmacogenet Genomics	www.ncbi.nlm.nih.gov/pubmed/25461247	Genome-wide association study of virologic response with efavirenz-containing or abacavir-containing regimens in AIDS clinical trials group protocols.	Response to abacavir-containing treatment in HIV-1 infection (virologic failure)	Up 346 European ancestry individuals, Up to 265 Black individuals, Up to 175 Hispanic individuals	NA	6p22.3	6	24077829	NR	HNRNPA1P58 - NRSN1	100289286	140767		75203	48357	rs9358749-T	rs9358749	0	9358749	intergenic_variant	1	NR	5e-06	5.30103	(phenotype 3)	3.27	[NR]	Illumina [> 8000000] (imputed)	N
25461247	Lehmann DS	2015-02-01	Pharmacogenet Genomics	www.ncbi.nlm.nih.gov/pubmed/25461247	Genome-wide association study of virologic response with efavirenz-containing or abacavir-containing regimens in AIDS clinical trials group protocols.	Response to abacavir-containing treatment in HIV-1 infection (virologic failure)	Up 346 European ancestry individuals, Up to 265 Black individuals, Up to 175 Hispanic individuals	NA	6q16.1	6	95928822	NR	LOC107986626			107986626			rs608114-A	rs608114	0	608114	intergenic_variant	0	NR	3e-07	6.52288	(phenotype 3)	4.84	[NR]	Illumina [> 8000000] (imputed)	N
25461247	Lehmann DS	2015-02-01	Pharmacogenet Genomics	www.ncbi.nlm.nih.gov/pubmed/25461247	Genome-wide association study of virologic response with efavirenz-containing or abacavir-containing regimens in AIDS clinical trials group protocols.	Response to abacavir-containing treatment in HIV-1 infection (virologic failure)	Up 346 European ancestry individuals, Up to 265 Black individuals, Up to 175 Hispanic individuals	NA	6q16.2	6	99541358	NR	TSTD3			100130890			rs62432346-A	rs62432346	0	62432346	downstream_gene_variant	0	NR	5e-06	5.30103	(phenotype 3)	4.6	[NR]	Illumina [> 8000000] (imputed)	N
25461247	Lehmann DS	2015-02-01	Pharmacogenet Genomics	www.ncbi.nlm.nih.gov/pubmed/25461247	Genome-wide association study of virologic response with efavirenz-containing or abacavir-containing regimens in AIDS clinical trials group protocols.	Response to abacavir-containing treatment in HIV-1 infection (virologic failure)	Up 346 European ancestry individuals, Up to 265 Black individuals, Up to 175 Hispanic individuals	NA	6q25.2	6	154131402	NR	OPRM1			4988			rs538174-C	rs538174	0	538174	intron_variant	0	NR	5e-06	5.30103	(phenotype 3)	2.44	[NR]	Illumina [> 8000000] (imputed)	N
25461247	Lehmann DS	2015-02-01	Pharmacogenet Genomics	www.ncbi.nlm.nih.gov/pubmed/25461247	Genome-wide association study of virologic response with efavirenz-containing or abacavir-containing regimens in AIDS clinical trials group protocols.	Response to abacavir-containing treatment in HIV-1 infection (virologic failure)	Up 346 European ancestry individuals, Up to 265 Black individuals, Up to 175 Hispanic individuals	NA	11p15.1	11	17094129	NR	PIK3C2A			5286			rs16933829-C	rs16933829	0	16933829	intron_variant	0	NR	1e-06	6	(phenotype 3)	4.76	[NR]	Illumina [> 8000000] (imputed)	N
25461247	Lehmann DS	2015-02-01	Pharmacogenet Genomics	www.ncbi.nlm.nih.gov/pubmed/25461247	Genome-wide association study of virologic response with efavirenz-containing or abacavir-containing regimens in AIDS clinical trials group protocols.	Response to abacavir-containing treatment in HIV-1 infection (virologic failure)	Up 346 European ancestry individuals, Up to 265 Black individuals, Up to 175 Hispanic individuals	NA	11p11.2	11	44263881	NR	ALX4			60529			rs117526668-T	rs117526668	0	117526668	3_prime_UTR_variant	0	NR	9e-06	5.04576	(phenotype 3)	3.19	[NR]	Illumina [> 8000000] (imputed)	N
25461247	Lehmann DS	2015-02-01	Pharmacogenet Genomics	www.ncbi.nlm.nih.gov/pubmed/25461247	Genome-wide association study of virologic response with efavirenz-containing or abacavir-containing regimens in AIDS clinical trials group protocols.	Response to abacavir-containing treatment in HIV-1 infection (virologic failure)	Up 346 European ancestry individuals, Up to 265 Black individuals, Up to 175 Hispanic individuals	NA	13q33.2	13	105595684	NR	LOC105370345			105370345			rs16966918-A	rs16966918	0	16966918	intergenic_variant	0	NR	5e-06	5.30103	(phenotype 3)	4.01	[NR]	Illumina [> 8000000] (imputed)	N
25461247	Lehmann DS	2015-02-01	Pharmacogenet Genomics	www.ncbi.nlm.nih.gov/pubmed/25461247	Genome-wide association study of virologic response with efavirenz-containing or abacavir-containing regimens in AIDS clinical trials group protocols.	Response to abacavir-containing treatment in HIV-1 infection (virologic failure)	Up 346 European ancestry individuals, Up to 265 Black individuals, Up to 175 Hispanic individuals	NA	16p13.12	16	13267554	NR	SHISA9, LOC107984137			729993, 107984137			rs11649112-A	rs11649112	0	11649112	intron_variant	0	NR	1e-06	6	(phenotype 3)	2.49	[NR]	Illumina [> 8000000] (imputed)	N
25461247	Lehmann DS	2015-02-01	Pharmacogenet Genomics	www.ncbi.nlm.nih.gov/pubmed/25461247	Genome-wide association study of virologic response with efavirenz-containing or abacavir-containing regimens in AIDS clinical trials group protocols.	Response to abacavir-containing treatment in HIV-1 infection (virologic failure)	Up 346 European ancestry individuals, Up to 265 Black individuals, Up to 175 Hispanic individuals	NA	17q24.3	17	71733784	NR	LOC124685 - LOC107985015	124685	107985015		112153	136783	rs74976893-T	rs74976893	0	74976893	intergenic_variant	1	NR	4e-06	5.39794	(phenotype 3)	4.18	[NR]	Illumina [> 8000000] (imputed)	N
25461247	Lehmann DS	2015-02-01	Pharmacogenet Genomics	www.ncbi.nlm.nih.gov/pubmed/25461247	Genome-wide association study of virologic response with efavirenz-containing or abacavir-containing regimens in AIDS clinical trials group protocols.	Response to abacavir-containing treatment in HIV-1 infection (virologic failure)	Up 346 European ancestry individuals, Up to 265 Black individuals, Up to 175 Hispanic individuals	NA	18p11.22	18	8536118	NR	THEMIS3P - AKR1B1P6	100420484	100129769		22277	9531	rs9961574-G	rs9961574	0	9961574	intergenic_variant	1	NR	3e-06	5.52288	(phenotype 3)	2.33	[NR]	Illumina [> 8000000] (imputed)	N
25461247	Lehmann DS	2015-02-01	Pharmacogenet Genomics	www.ncbi.nlm.nih.gov/pubmed/25461247	Genome-wide association study of virologic response with efavirenz-containing or abacavir-containing regimens in AIDS clinical trials group protocols.	Response to abacavir-containing treatment in HIV-1 infection (virologic failure)	Up 346 European ancestry individuals, Up to 265 Black individuals, Up to 175 Hispanic individuals	NA	18q21.33	18	62171686	NR	PIGN			23556			rs62096106-G	rs62096106	0	62096106	intron_variant	0	NR	9e-06	5.04576	(phenotype 3)	3.57	[NR]	Illumina [> 8000000] (imputed)	N
25461247	Lehmann DS	2015-02-01	Pharmacogenet Genomics	www.ncbi.nlm.nih.gov/pubmed/25461247	Genome-wide association study of virologic response with efavirenz-containing or abacavir-containing regimens in AIDS clinical trials group protocols.	Response to efavirenz-containing treatment in HIV 1 infection (virologic failure)	Up to 737 European ancestry individuals, Up to 545 Black individuals, Up to 314 Hispanic individuals	NA	2p25.1	2	8037334	NR	LINC00299			339789			rs17169-T	rs17169	0	17169	intron_variant	0	NR	1e-07	7	(phenotype 1)	2.97	[NR]	Illumina [> 8000000] (imputed)	N
25461247	Lehmann DS	2015-02-01	Pharmacogenet Genomics	www.ncbi.nlm.nih.gov/pubmed/25461247	Genome-wide association study of virologic response with efavirenz-containing or abacavir-containing regimens in AIDS clinical trials group protocols.	Response to efavirenz-containing treatment in HIV 1 infection (virologic failure)	Up to 737 European ancestry individuals, Up to 545 Black individuals, Up to 314 Hispanic individuals	NA	3q25.1	3	151465283	NR	IGSF10			285313			rs1491976-G	rs1491976	0	1491976	intergenic_variant	0	NR	5e-06	5.30103	(phenotype 1)	2.32558	[NR]	Illumina [> 8000000] (imputed)	N
25461247	Lehmann DS	2015-02-01	Pharmacogenet Genomics	www.ncbi.nlm.nih.gov/pubmed/25461247	Genome-wide association study of virologic response with efavirenz-containing or abacavir-containing regimens in AIDS clinical trials group protocols.	Response to efavirenz-containing treatment in HIV 1 infection (virologic failure)	Up to 737 European ancestry individuals, Up to 545 Black individuals, Up to 314 Hispanic individuals	NA	3q25.32	3	158893105	NR	LOC105374181 - IQCJ	105374181	654502		19869	176147	rs13064773-A	rs13064773	0	13064773	intergenic_variant	1	NR	8e-07	6.09691	(phenotype 1)	2.26	[NR]	Illumina [> 8000000] (imputed)	N
25461247	Lehmann DS	2015-02-01	Pharmacogenet Genomics	www.ncbi.nlm.nih.gov/pubmed/25461247	Genome-wide association study of virologic response with efavirenz-containing or abacavir-containing regimens in AIDS clinical trials group protocols.	Response to efavirenz-containing treatment in HIV 1 infection (virologic failure)	Up to 737 European ancestry individuals, Up to 545 Black individuals, Up to 314 Hispanic individuals	NA	6p22.3	6	24077829	NR	HNRNPA1P58 - NRSN1	100289286	140767		75203	48357	rs9358749-T	rs9358749	0	9358749	intergenic_variant	1	NR	5e-06	5.30103	(phenotype 1)	3.27	[NR]	Illumina [> 8000000] (imputed)	N
25461247	Lehmann DS	2015-02-01	Pharmacogenet Genomics	www.ncbi.nlm.nih.gov/pubmed/25461247	Genome-wide association study of virologic response with efavirenz-containing or abacavir-containing regimens in AIDS clinical trials group protocols.	Response to efavirenz-containing treatment in HIV 1 infection (virologic failure)	Up to 737 European ancestry individuals, Up to 545 Black individuals, Up to 314 Hispanic individuals	NA	6q16.1	6	95928822	NR	LOC107986626			107986626			rs608114-A	rs608114	0	608114	intergenic_variant	0	NR	3e-07	6.52288	(phenotype 1)	4.84	[NR]	Illumina [> 8000000] (imputed)	N
25461247	Lehmann DS	2015-02-01	Pharmacogenet Genomics	www.ncbi.nlm.nih.gov/pubmed/25461247	Genome-wide association study of virologic response with efavirenz-containing or abacavir-containing regimens in AIDS clinical trials group protocols.	Response to efavirenz-containing treatment in HIV 1 infection (virologic failure)	Up to 737 European ancestry individuals, Up to 545 Black individuals, Up to 314 Hispanic individuals	NA	6q16.2	6	99541358	NR	TSTD3			100130890			rs62432346-A	rs62432346	0	62432346	downstream_gene_variant	0	NR	5e-06	5.30103	(phenotype 1)	4.6	[NR]	Illumina [> 8000000] (imputed)	N
25461247	Lehmann DS	2015-02-01	Pharmacogenet Genomics	www.ncbi.nlm.nih.gov/pubmed/25461247	Genome-wide association study of virologic response with efavirenz-containing or abacavir-containing regimens in AIDS clinical trials group protocols.	Response to efavirenz-containing treatment in HIV 1 infection (virologic failure)	Up to 737 European ancestry individuals, Up to 545 Black individuals, Up to 314 Hispanic individuals	NA	6q25.2	6	154131402	NR	OPRM1			4988			rs538174-C	rs538174	0	538174	intron_variant	0	NR	5e-06	5.30103	(phenotype 1)	2.44	[NR]	Illumina [> 8000000] (imputed)	N
25461247	Lehmann DS	2015-02-01	Pharmacogenet Genomics	www.ncbi.nlm.nih.gov/pubmed/25461247	Genome-wide association study of virologic response with efavirenz-containing or abacavir-containing regimens in AIDS clinical trials group protocols.	Response to efavirenz-containing treatment in HIV 1 infection (virologic failure)	Up to 737 European ancestry individuals, Up to 545 Black individuals, Up to 314 Hispanic individuals	NA	11p15.1	11	17094129	NR	PIK3C2A			5286			rs16933829-C	rs16933829	0	16933829	intron_variant	0	NR	1e-06	6	(phenotype 1)	4.7619	[NR]	Illumina [> 8000000] (imputed)	N
25461247	Lehmann DS	2015-02-01	Pharmacogenet Genomics	www.ncbi.nlm.nih.gov/pubmed/25461247	Genome-wide association study of virologic response with efavirenz-containing or abacavir-containing regimens in AIDS clinical trials group protocols.	Response to efavirenz-containing treatment in HIV 1 infection (virologic failure)	Up to 737 European ancestry individuals, Up to 545 Black individuals, Up to 314 Hispanic individuals	NA	11p11.2	11	44263881	NR	ALX4			60529			rs117526668-T	rs117526668	0	117526668	3_prime_UTR_variant	0	NR	9e-06	5.04576	(phenotype 1)	3.19	[NR]	Illumina [> 8000000] (imputed)	N
25461247	Lehmann DS	2015-02-01	Pharmacogenet Genomics	www.ncbi.nlm.nih.gov/pubmed/25461247	Genome-wide association study of virologic response with efavirenz-containing or abacavir-containing regimens in AIDS clinical trials group protocols.	Response to efavirenz-containing treatment in HIV 1 infection (virologic failure)	Up to 737 European ancestry individuals, Up to 545 Black individuals, Up to 314 Hispanic individuals	NA	13q33.2	13	105595684	NR	LOC105370345			105370345			rs16966918-A	rs16966918	0	16966918	intergenic_variant	0	NR	5e-06	5.30103	(phenotype 1)	4.01	[NR]	Illumina [> 8000000] (imputed)	N
25461247	Lehmann DS	2015-02-01	Pharmacogenet Genomics	www.ncbi.nlm.nih.gov/pubmed/25461247	Genome-wide association study of virologic response with efavirenz-containing or abacavir-containing regimens in AIDS clinical trials group protocols.	Response to efavirenz-containing treatment in HIV 1 infection (virologic failure)	Up to 737 European ancestry individuals, Up to 545 Black individuals, Up to 314 Hispanic individuals	NA	16p13.12	16	13267554	NR	SHISA9, LOC107984137			729993, 107984137			rs11649112-A	rs11649112	0	11649112	intron_variant	0	NR	1e-06	6	(phenotype 1)	2.49	[NR]	Illumina [> 8000000] (imputed)	N
25461247	Lehmann DS	2015-02-01	Pharmacogenet Genomics	www.ncbi.nlm.nih.gov/pubmed/25461247	Genome-wide association study of virologic response with efavirenz-containing or abacavir-containing regimens in AIDS clinical trials group protocols.	Response to efavirenz-containing treatment in HIV 1 infection (virologic failure)	Up to 737 European ancestry individuals, Up to 545 Black individuals, Up to 314 Hispanic individuals	NA	17q24.3	17	71733784	NR	LOC124685 - LOC107985015	124685	107985015		112153	136783	rs74976893-T	rs74976893	0	74976893	intergenic_variant	1	NR	4e-06	5.39794	(phenotype 1)	4.18	[NR]	Illumina [> 8000000] (imputed)	N
25461247	Lehmann DS	2015-02-01	Pharmacogenet Genomics	www.ncbi.nlm.nih.gov/pubmed/25461247	Genome-wide association study of virologic response with efavirenz-containing or abacavir-containing regimens in AIDS clinical trials group protocols.	Response to efavirenz-containing treatment in HIV 1 infection (virologic failure)	Up to 737 European ancestry individuals, Up to 545 Black individuals, Up to 314 Hispanic individuals	NA	18p11.22	18	8536118	NR	THEMIS3P - AKR1B1P6	100420484	100129769		22277	9531	rs9961574-G	rs9961574	0	9961574	intergenic_variant	1	NR	3e-06	5.52288	(phenotype 1)	2.33	[NR]	Illumina [> 8000000] (imputed)	N
25461247	Lehmann DS	2015-02-01	Pharmacogenet Genomics	www.ncbi.nlm.nih.gov/pubmed/25461247	Genome-wide association study of virologic response with efavirenz-containing or abacavir-containing regimens in AIDS clinical trials group protocols.	Response to efavirenz-containing treatment in HIV 1 infection (virologic failure)	Up to 737 European ancestry individuals, Up to 545 Black individuals, Up to 314 Hispanic individuals	NA	18q21.33	18	62171686	NR	PIGN			23556			rs62096106-G	rs62096106	0	62096106	intron_variant	0	NR	9e-06	5.04576	(phenotype 1)	3.57	[NR]	Illumina [> 8000000] (imputed)	N
25461247	Lehmann DS	2015-02-01	Pharmacogenet Genomics	www.ncbi.nlm.nih.gov/pubmed/25461247	Genome-wide association study of virologic response with efavirenz-containing or abacavir-containing regimens in AIDS clinical trials group protocols.	Response to efavirenz-containing treatment in HIV 1 infection (virologic failure)	Up to 737 European ancestry individuals, Up to 545 Black individuals, Up to 314 Hispanic individuals	NA	1p12	1	118513635	NR	RNA5SP56 - PSMC1P12	100873294	644094		249146	100477	rs142039564-C	rs142039564	1	113200876	intergenic_variant	1	NR	6e-06	5.22185	(phenotype 2)	1.79	[NR]	Illumina [> 8000000] (imputed)	N
25461247	Lehmann DS	2015-02-01	Pharmacogenet Genomics	www.ncbi.nlm.nih.gov/pubmed/25461247	Genome-wide association study of virologic response with efavirenz-containing or abacavir-containing regimens in AIDS clinical trials group protocols.	Response to efavirenz-containing treatment in HIV 1 infection (virologic failure)	Up to 737 European ancestry individuals, Up to 545 Black individuals, Up to 314 Hispanic individuals	NA	2p21	2	46880193	NR	LINC01119 - MCFD2	100134259	90411		21187	21677	rs7560018-A	rs7560018	0	7560018	intergenic_variant	1	NR	6e-06	5.22185	(phenotype 2)	1.71	[NR]	Illumina [> 8000000] (imputed)	N
25461247	Lehmann DS	2015-02-01	Pharmacogenet Genomics	www.ncbi.nlm.nih.gov/pubmed/25461247	Genome-wide association study of virologic response with efavirenz-containing or abacavir-containing regimens in AIDS clinical trials group protocols.	Response to efavirenz-containing treatment in HIV 1 infection (virologic failure)	Up to 737 European ancestry individuals, Up to 545 Black individuals, Up to 314 Hispanic individuals	NA	3q24	3	144736294	NR	LOC105374140 - LOC105374141	105374140	105374141		258201	148315	rs1512777-T	rs1512777	0	1512777	intergenic_variant	1	NR	4e-06	5.39794	(phenotype 2)	1.92	[NR]	Illumina [> 8000000] (imputed)	N
25461247	Lehmann DS	2015-02-01	Pharmacogenet Genomics	www.ncbi.nlm.nih.gov/pubmed/25461247	Genome-wide association study of virologic response with efavirenz-containing or abacavir-containing regimens in AIDS clinical trials group protocols.	Response to efavirenz-containing treatment in HIV 1 infection (virologic failure)	Up to 737 European ancestry individuals, Up to 545 Black individuals, Up to 314 Hispanic individuals	NA	3q27.3	3	186495995	NR	LOC253573 - CRYGS	253573	1427		2334	42448	rs11918665-G	rs11918665	0	11918665	upstream_gene_variant	1	NR	9e-06	5.04576	(phenotype 2)	2.7	[NR]	Illumina [> 8000000] (imputed)	N
25461247	Lehmann DS	2015-02-01	Pharmacogenet Genomics	www.ncbi.nlm.nih.gov/pubmed/25461247	Genome-wide association study of virologic response with efavirenz-containing or abacavir-containing regimens in AIDS clinical trials group protocols.	Response to efavirenz-containing treatment in HIV 1 infection (virologic failure)	Up to 737 European ancestry individuals, Up to 545 Black individuals, Up to 314 Hispanic individuals	NA	7p15.2	7	26954548	NR	RPL7AP38 - HMGB3P20	442660	442661		31582	28056	rs17436410-G	rs17436410	0	17436410	intron_variant	1	NR	4e-06	5.39794	(phenotype 2)	2	[NR]	Illumina [> 8000000] (imputed)	N
25461247	Lehmann DS	2015-02-01	Pharmacogenet Genomics	www.ncbi.nlm.nih.gov/pubmed/25461247	Genome-wide association study of virologic response with efavirenz-containing or abacavir-containing regimens in AIDS clinical trials group protocols.	Response to efavirenz-containing treatment in HIV 1 infection (virologic failure)	Up to 737 European ancestry individuals, Up to 545 Black individuals, Up to 314 Hispanic individuals	NA	7q31.33	7	125820594	NR	LOC100506664 - LOC105375487	100506664	105375487		354284	24619	rs7458938-A	rs7458938	0	7458938	intergenic_variant	1	NR	2e-07	6.69897	(phenotype 2)	1.96	[NR]	Illumina [> 8000000] (imputed)	N
25461247	Lehmann DS	2015-02-01	Pharmacogenet Genomics	www.ncbi.nlm.nih.gov/pubmed/25461247	Genome-wide association study of virologic response with efavirenz-containing or abacavir-containing regimens in AIDS clinical trials group protocols.	Response to efavirenz-containing treatment in HIV 1 infection (virologic failure)	Up to 737 European ancestry individuals, Up to 545 Black individuals, Up to 314 Hispanic individuals	NA	8p23.1	8	11472832	NR	FAM167A			83648			rs17742757-C	rs17742757	0	17742757	intron_variant	0	NR	8e-06	5.09691	(phenotype 2)	1.64	[NR]	Illumina [> 8000000] (imputed)	N
25461247	Lehmann DS	2015-02-01	Pharmacogenet Genomics	www.ncbi.nlm.nih.gov/pubmed/25461247	Genome-wide association study of virologic response with efavirenz-containing or abacavir-containing regimens in AIDS clinical trials group protocols.	Response to efavirenz-containing treatment in HIV 1 infection (virologic failure)	Up to 737 European ancestry individuals, Up to 545 Black individuals, Up to 314 Hispanic individuals	NA	10p13	10	12707063	NR	CAMK1D			57118			rs45479699-A	rs45479699	0	45479699	intron_variant	0	NR	8e-06	5.09691	(phenotype 2)	5.62	[NR]	Illumina [> 8000000] (imputed)	N
25461247	Lehmann DS	2015-02-01	Pharmacogenet Genomics	www.ncbi.nlm.nih.gov/pubmed/25461247	Genome-wide association study of virologic response with efavirenz-containing or abacavir-containing regimens in AIDS clinical trials group protocols.	Response to efavirenz-containing treatment in HIV 1 infection (virologic failure)	Up to 737 European ancestry individuals, Up to 545 Black individuals, Up to 314 Hispanic individuals	NA	11q23.3	11	119032329	NR	SLC37A4 - HYOU1	2542	10525		1423	11856	rs10892324-G	rs10892324	0	10892324	upstream_gene_variant	1	NR	1e-06	6	(phenotype 2)	1.64	[NR]	Illumina [> 8000000] (imputed)	N
25461247	Lehmann DS	2015-02-01	Pharmacogenet Genomics	www.ncbi.nlm.nih.gov/pubmed/25461247	Genome-wide association study of virologic response with efavirenz-containing or abacavir-containing regimens in AIDS clinical trials group protocols.	Response to efavirenz-containing treatment in HIV 1 infection (virologic failure)	Up to 737 European ancestry individuals, Up to 545 Black individuals, Up to 314 Hispanic individuals	NA	12q24.11	12	110270941	NR	IFT81 - ATP2A2	28981	488		52146	10286	rs73206853-A	rs73206853	0	73206853	regulatory_region_variant	1	NR	4e-06	5.39794	(phenotype 2)	1.88	[NR]	Illumina [> 8000000] (imputed)	N
25461247	Lehmann DS	2015-02-01	Pharmacogenet Genomics	www.ncbi.nlm.nih.gov/pubmed/25461247	Genome-wide association study of virologic response with efavirenz-containing or abacavir-containing regimens in AIDS clinical trials group protocols.	Response to efavirenz-containing treatment in HIV 1 infection (virologic failure)	Up to 737 European ancestry individuals, Up to 545 Black individuals, Up to 314 Hispanic individuals	NA	14q32.2	14	98991100	NR	RPL3P4 - LOC107984696	326307	107984696		17799	7621	rs116002988-C	rs116002988	0	116002988	intergenic_variant	1	NR	8e-06	5.09691	(phenotype 2)	2.04	[NR]	Illumina [> 8000000] (imputed)	N
25461247	Lehmann DS	2015-02-01	Pharmacogenet Genomics	www.ncbi.nlm.nih.gov/pubmed/25461247	Genome-wide association study of virologic response with efavirenz-containing or abacavir-containing regimens in AIDS clinical trials group protocols.	Response to efavirenz-containing treatment in HIV 1 infection (virologic failure)	Up to 737 European ancestry individuals, Up to 545 Black individuals, Up to 314 Hispanic individuals	NA	15q26.2	15	96416625	NR	LOC101927263 - PGAM1P12	101927263	390643		22325	24744	rs7174156-A	rs7174156	0	7174156	intergenic_variant	1	NR	7e-06	5.1549	(phenotype 2)	1.6	[NR]	Illumina [> 8000000] (imputed)	N
25461247	Lehmann DS	2015-02-01	Pharmacogenet Genomics	www.ncbi.nlm.nih.gov/pubmed/25461247	Genome-wide association study of virologic response with efavirenz-containing or abacavir-containing regimens in AIDS clinical trials group protocols.	Response to efavirenz-containing treatment in HIV 1 infection (virologic failure)	Up to 737 European ancestry individuals, Up to 545 Black individuals, Up to 314 Hispanic individuals	NA	17q25.3	17	79915256	NR	LOC101928766			101928766			rs1663189-T	rs1663189	0	1663189	non_coding_transcript_exon_variant	0	NR	6e-06	5.22185	(phenotype 2)	1.79	[NR]	Illumina [> 8000000] (imputed)	N
25461247	Lehmann DS	2015-02-01	Pharmacogenet Genomics	www.ncbi.nlm.nih.gov/pubmed/25461247	Genome-wide association study of virologic response with efavirenz-containing or abacavir-containing regimens in AIDS clinical trials group protocols.	Response to efavirenz-containing treatment in HIV 1 infection (virologic failure)	Up to 737 European ancestry individuals, Up to 545 Black individuals, Up to 314 Hispanic individuals	NA	21q22.11	21	31133966	NR	TIAM1			7074			rs61550741-G	rs61550741	0	61550741	intron_variant	0	NR	1e-06	6	(phenotype 2)	2.27	[NR]	Illumina [> 8000000] (imputed)	N
25461247	Lehmann DS	2015-02-01	Pharmacogenet Genomics	www.ncbi.nlm.nih.gov/pubmed/25461247	Genome-wide association study of virologic response with efavirenz-containing or abacavir-containing regimens in AIDS clinical trials group protocols.	Response to efavirenz-containing treatment in HIV 1 infection (virologic failure)	Up to 737 European ancestry individuals, Up to 545 Black individuals, Up to 314 Hispanic individuals	NA	5q11.2	5	57626258	NR	LINCR-0003 - LOC101928505	100996645	101928505		8828	24402	rs2910490-C	rs2910490	0	2910490	intergenic_variant	1	NR	9e-06	5.04576	(phenotype 3)	1.49	[NR]	Illumina [> 8000000] (imputed)	N
25461247	Lehmann DS	2015-02-01	Pharmacogenet Genomics	www.ncbi.nlm.nih.gov/pubmed/25461247	Genome-wide association study of virologic response with efavirenz-containing or abacavir-containing regimens in AIDS clinical trials group protocols.	Response to efavirenz-containing treatment in HIV 1 infection (virologic failure)	Up to 737 European ancestry individuals, Up to 545 Black individuals, Up to 314 Hispanic individuals	NA	8p22	8	18000788	NR	PCM1			5108			rs34975555-C	rs34975555	0	34975555	intron_variant	0	NR	5e-06	5.30103	(phenotype 3)	2.08	[NR]	Illumina [> 8000000] (imputed)	N
25461247	Lehmann DS	2015-02-01	Pharmacogenet Genomics	www.ncbi.nlm.nih.gov/pubmed/25461247	Genome-wide association study of virologic response with efavirenz-containing or abacavir-containing regimens in AIDS clinical trials group protocols.	Response to efavirenz-containing treatment in HIV 1 infection (virologic failure)	Up to 737 European ancestry individuals, Up to 545 Black individuals, Up to 314 Hispanic individuals	NA	8p21.2	8	25687163	NR	LOC107986933, LOC105379332			107986933, 105379332			rs9314308-C	rs9314308	0	9314308	non_coding_transcript_exon_variant	0	NR	9e-06	5.04576	(phenotype 3)	1.55	[NR]	Illumina [> 8000000] (imputed)	N
25461247	Lehmann DS	2015-02-01	Pharmacogenet Genomics	www.ncbi.nlm.nih.gov/pubmed/25461247	Genome-wide association study of virologic response with efavirenz-containing or abacavir-containing regimens in AIDS clinical trials group protocols.	Response to efavirenz-containing treatment in HIV 1 infection (virologic failure)	Up to 737 European ancestry individuals, Up to 545 Black individuals, Up to 314 Hispanic individuals	NA	8q22.1	8	93703063	NR	FAM92A1			137392			rs6471393-A	rs6471393	0	6471393	intron_variant	0	NR	7e-06	5.1549	(phenotype 3)	1.57	[NR]	Illumina [> 8000000] (imputed)	N
25461247	Lehmann DS	2015-02-01	Pharmacogenet Genomics	www.ncbi.nlm.nih.gov/pubmed/25461247	Genome-wide association study of virologic response with efavirenz-containing or abacavir-containing regimens in AIDS clinical trials group protocols.	Response to efavirenz-containing treatment in HIV 1 infection (virologic failure)	Up to 737 European ancestry individuals, Up to 545 Black individuals, Up to 314 Hispanic individuals	NA	10q23.33	10	93717593	NR	FRA10AC1 - LOC101927013	118924	101927013		15021	27562	rs59824868-A	rs59824868	0	59824868	intergenic_variant	1	NR	5e-06	5.30103	(phenotype 3)	2.12	[NR]	Illumina [> 8000000] (imputed)	N
25461247	Lehmann DS	2015-02-01	Pharmacogenet Genomics	www.ncbi.nlm.nih.gov/pubmed/25461247	Genome-wide association study of virologic response with efavirenz-containing or abacavir-containing regimens in AIDS clinical trials group protocols.	Response to efavirenz-containing treatment in HIV 1 infection (virologic failure)	Up to 737 European ancestry individuals, Up to 545 Black individuals, Up to 314 Hispanic individuals	NA	10q26.3	10	131491642	NR	LOC101927461 - LINC01164	101927461	399827		175952	280756	rs12414342-A	rs12414342	0	12414342	intergenic_variant	1	NR	3e-06	5.52288	(phenotype 3)	1.79	[NR]	Illumina [> 8000000] (imputed)	N
25461247	Lehmann DS	2015-02-01	Pharmacogenet Genomics	www.ncbi.nlm.nih.gov/pubmed/25461247	Genome-wide association study of virologic response with efavirenz-containing or abacavir-containing regimens in AIDS clinical trials group protocols.	Response to efavirenz-containing treatment in HIV 1 infection (virologic failure)	Up to 737 European ancestry individuals, Up to 545 Black individuals, Up to 314 Hispanic individuals	NA	12q24.32	12	126763839	NR	LINC00944			387895			rs12306296-G	rs12306296	0	12306296	intron_variant	0	NR	4e-06	5.39794	(phenotype 3)	1.67	[NR]	Illumina [> 8000000] (imputed)	N
24554482	Leger PD	2014-02-20	J Neurovirol	www.ncbi.nlm.nih.gov/pubmed/24554482	Genome-wide association study of peripheral neuropathy with D-drug-containing regimens in AIDS Clinical Trials Group protocol 384.	Response to anti-retroviral therapy (ddI/d4T) in HIV-1 infection (Grade 2 peripheral neuropathy)	19 European ancestry cases, 30 African American cases, 9 Hispanic cases, 85 European ancestry controls, 49 African American controls, 30 Hispanic controls	NA	8p21.2	8	24942229	NEFL	LOC105379329 - NEFL	105379329	4747		17598	8726	rs6557786-?	rs6557786	0	6557786	regulatory_region_variant	1	NR	5e-06	5.30103	(Hispanic)	23.2	[NR]	Illumina [936149]	N
24554482	Leger PD	2014-02-20	J Neurovirol	www.ncbi.nlm.nih.gov/pubmed/24554482	Genome-wide association study of peripheral neuropathy with D-drug-containing regimens in AIDS Clinical Trials Group protocol 384.	Response to anti-retroviral therapy (ddI/d4T) in HIV-1 infection (Grade 3 peripheral neuropathy)	8 European ancestry cases, 12 African American cases, 3 Hispanic cases, 85 European ancestry controls, 49 African American controls, 30 Hispanic controls	NA	16p13.13	16	11607793	LITAF	LITAF			9516			rs13333308-?	rs13333308	0	13333308	intron_variant	0	NR	6e-06	5.22185	(AA)	32.3	[NR]	Illumina [936149]	N
24554482	Leger PD	2014-02-20	J Neurovirol	www.ncbi.nlm.nih.gov/pubmed/24554482	Genome-wide association study of peripheral neuropathy with D-drug-containing regimens in AIDS Clinical Trials Group protocol 384.	Response to anti-retroviral therapy (ddI/d4T) in HIV-1 infection (Grade 3 peripheral neuropathy)	8 European ancestry cases, 12 African American cases, 3 Hispanic cases, 85 European ancestry controls, 49 African American controls, 30 Hispanic controls	NA	6q12	6	66117392	NEFL	NUFIP1P - LOC105377841	89761	105377841		22447	17559	rs1776368-?	rs1776368	1	1100950	intergenic_variant	1	NR	6e-06	5.22185	(Hispanic)			Illumina [936149]	N
24554482	Leger PD	2014-02-20	J Neurovirol	www.ncbi.nlm.nih.gov/pubmed/24554482	Genome-wide association study of peripheral neuropathy with D-drug-containing regimens in AIDS Clinical Trials Group protocol 384.	Response to anti-retroviral therapy (ddI/d4T) in HIV-1 infection (Grade 3 peripheral neuropathy)	8 European ancestry cases, 12 African American cases, 3 Hispanic cases, 85 European ancestry controls, 49 African American controls, 30 Hispanic controls	NA	11q12.3	11	62693757	BSCL2	HNRNPUL2-BSCL2, BSCL2			100534595, 26580			rs575134-?	rs575134	0	575134	intron_variant	0	NR	6e-06	5.22185	(Hispanic)			Illumina [936149]	N
24554482	Leger PD	2014-02-20	J Neurovirol	www.ncbi.nlm.nih.gov/pubmed/24554482	Genome-wide association study of peripheral neuropathy with D-drug-containing regimens in AIDS Clinical Trials Group protocol 384.	Response to anti-retroviral therapy (ddI/d4T) in HIV-1 infection (Grade 1 peripheral neuropathy)	40 European ancestry cases, 37 African American cases, 13 Hispanic cases, 85 European ancestry controls, 49 African American controls, 30 Hispanic controls	NA	18p11.22	18	8931654	intergenic	MTCL1 - RPS4XP19	23255	645573		98877	88344	rs7244245-?	rs7244245	0	7244245	intergenic_variant	1		1e-06	6	(EA)	5.365	[NR]	Illumina [936149]	N
24554482	Leger PD	2014-02-20	J Neurovirol	www.ncbi.nlm.nih.gov/pubmed/24554482	Genome-wide association study of peripheral neuropathy with D-drug-containing regimens in AIDS Clinical Trials Group protocol 384.	Response to anti-retroviral therapy (ddI/d4T) in HIV-1 infection (Grade 1 peripheral neuropathy)	40 European ancestry cases, 37 African American cases, 13 Hispanic cases, 85 European ancestry controls, 49 African American controls, 30 Hispanic controls	NA	17q24.3	17	69436244	MAP2K6	MAP2K6			5608			rs817565-?	rs817565	0	817565	intron_variant	0		3e-06	5.52288	(EA)	3.779	[NR]	Illumina [936149]	N
24554482	Leger PD	2014-02-20	J Neurovirol	www.ncbi.nlm.nih.gov/pubmed/24554482	Genome-wide association study of peripheral neuropathy with D-drug-containing regimens in AIDS Clinical Trials Group protocol 384.	Response to anti-retroviral therapy (ddI/d4T) in HIV-1 infection (Grade 1 peripheral neuropathy)	40 European ancestry cases, 37 African American cases, 13 Hispanic cases, 85 European ancestry controls, 49 African American controls, 30 Hispanic controls	NA	7q33	7	134805711	CALD1	CALD1			800			rs17169635-?	rs17169635	0	17169635	intron_variant	0		6e-06	5.22185	(EA)	3.526	[NR]	Illumina [936149]	N
24554482	Leger PD	2014-02-20	J Neurovirol	www.ncbi.nlm.nih.gov/pubmed/24554482	Genome-wide association study of peripheral neuropathy with D-drug-containing regimens in AIDS Clinical Trials Group protocol 384.	Response to anti-retroviral therapy (ddI/d4T) in HIV-1 infection (Grade 1 peripheral neuropathy)	40 European ancestry cases, 37 African American cases, 13 Hispanic cases, 85 European ancestry controls, 49 African American controls, 30 Hispanic controls	NA	7p15.3	7	24067707	intergenic	LOC105375188 - RNA5SP228	105375188	100873486		39858	64998	rs10216322-?	rs10216322	0	10216322	intergenic_variant	1		8e-06	5.09691	(EA)	4.776	[NR]	Illumina [936149]	N
24554482	Leger PD	2014-02-20	J Neurovirol	www.ncbi.nlm.nih.gov/pubmed/24554482	Genome-wide association study of peripheral neuropathy with D-drug-containing regimens in AIDS Clinical Trials Group protocol 384.	Response to anti-retroviral therapy (ddI/d4T) in HIV-1 infection (Grade 1 peripheral neuropathy)	40 European ancestry cases, 37 African American cases, 13 Hispanic cases, 85 European ancestry controls, 49 African American controls, 30 Hispanic controls	NA	7p15.2	7	26143746	NFE2L3	LOC105375199 - NFE2L3	105375199	9603		12793	8481	rs4722585-?	rs4722585	0	4722585	regulatory_region_variant	1		5e-06	5.30103	(AA)	0.2	[NR]	Illumina [936149]	N
24554482	Leger PD	2014-02-20	J Neurovirol	www.ncbi.nlm.nih.gov/pubmed/24554482	Genome-wide association study of peripheral neuropathy with D-drug-containing regimens in AIDS Clinical Trials Group protocol 384.	Response to anti-retroviral therapy (ddI/d4T) in HIV-1 infection (Grade 1 peripheral neuropathy)	40 European ancestry cases, 37 African American cases, 13 Hispanic cases, 85 European ancestry controls, 49 African American controls, 30 Hispanic controls	NA	10q24.2	10	98922691	HPSE2	HPSE2			60495			rs11189867-?	rs11189867	0	11189867	intron_variant	0		7e-06	5.1549	(AA)	26.8	[NR]	Illumina [936149]	N
24554482	Leger PD	2014-02-20	J Neurovirol	www.ncbi.nlm.nih.gov/pubmed/24554482	Genome-wide association study of peripheral neuropathy with D-drug-containing regimens in AIDS Clinical Trials Group protocol 384.	Response to anti-retroviral therapy (ddI/d4T) in HIV-1 infection (Grade 1 peripheral neuropathy)	40 European ancestry cases, 37 African American cases, 13 Hispanic cases, 85 European ancestry controls, 49 African American controls, 30 Hispanic controls	NA	12q14.1	12	62164533	FAM19A2	FAM19A2			338811			rs10784285-?	rs10784285	0	10784285	intron_variant	0		9e-06	5.04576	(AA)	4.1	[NR]	Illumina [936149]	N
24554482	Leger PD	2014-02-20	J Neurovirol	www.ncbi.nlm.nih.gov/pubmed/24554482	Genome-wide association study of peripheral neuropathy with D-drug-containing regimens in AIDS Clinical Trials Group protocol 384.	Response to anti-retroviral therapy (ddI/d4T) in HIV-1 infection (Grade 1 peripheral neuropathy)	40 European ancestry cases, 37 African American cases, 13 Hispanic cases, 85 European ancestry controls, 49 African American controls, 30 Hispanic controls	NA	19q13.32	19	46297176	HIF3A	HIF3A			64344			rs3826795-?	rs3826795	0	3826795	intron_variant	0		3e-06	5.52288	(Hispanic)	12.8	[NR]	Illumina [936149]	N
24554482	Leger PD	2014-02-20	J Neurovirol	www.ncbi.nlm.nih.gov/pubmed/24554482	Genome-wide association study of peripheral neuropathy with D-drug-containing regimens in AIDS Clinical Trials Group protocol 384.	Response to anti-retroviral therapy (ddI/d4T) in HIV-1 infection (Grade 1 peripheral neuropathy)	40 European ancestry cases, 37 African American cases, 13 Hispanic cases, 85 European ancestry controls, 49 African American controls, 30 Hispanic controls	NA	14q24.3	14	77954715	ADCK1	ADCK1 - LOC105370581	57143	105370581		20761	11447	rs4899685-?	rs4899685	0	4899685	intergenic_variant	1		4e-06	5.39794	(Hispanic)	14	[NR]	Illumina [936149]	N
24554482	Leger PD	2014-02-20	J Neurovirol	www.ncbi.nlm.nih.gov/pubmed/24554482	Genome-wide association study of peripheral neuropathy with D-drug-containing regimens in AIDS Clinical Trials Group protocol 384.	Response to anti-retroviral therapy (ddI/d4T) in HIV-1 infection (Grade 1 peripheral neuropathy)	40 European ancestry cases, 37 African American cases, 13 Hispanic cases, 85 European ancestry controls, 49 African American controls, 30 Hispanic controls	NA	20p13	20	945754	RSP04	LOC105372492 - RSPO4	105372492	343637		7538	12698	rs502716-?	rs502716	0	502716	intergenic_variant	1		4e-06	5.39794	(Hispanic)	14	[NR]	Illumina [936149]	N
24554482	Leger PD	2014-02-20	J Neurovirol	www.ncbi.nlm.nih.gov/pubmed/24554482	Genome-wide association study of peripheral neuropathy with D-drug-containing regimens in AIDS Clinical Trials Group protocol 384.	Response to anti-retroviral therapy (ddI/d4T) in HIV-1 infection (Grade 1 peripheral neuropathy)	40 European ancestry cases, 37 African American cases, 13 Hispanic cases, 85 European ancestry controls, 49 African American controls, 30 Hispanic controls	NA	3q13.33	3	121365620	STXBP5L	STXBP5L			9515			rs11707293-?	rs11707293	0	11707293	intron_variant	0		5e-06	5.30103	(Hispanic)	14.2	[NR]	Illumina [936149]	N
24554482	Leger PD	2014-02-20	J Neurovirol	www.ncbi.nlm.nih.gov/pubmed/24554482	Genome-wide association study of peripheral neuropathy with D-drug-containing regimens in AIDS Clinical Trials Group protocol 384.	Response to anti-retroviral therapy (ddI/d4T) in HIV-1 infection (Grade 2 peripheral neuropathy)	19 European ancestry cases, 30 African American cases, 9 Hispanic cases, 85 European ancestry controls, 49 African American controls, 30 Hispanic controls	NA	13q31.3	13	93226778	GPC6	LINC00363 - GPC6	104326053	10082		168852	47	rs7985891-?	rs7985891	0	7985891	non_coding_transcript_exon_variant	1		2e-07	6.69897	(EA)	38.2	[NR]	Illumina [936149]	N
24554482	Leger PD	2014-02-20	J Neurovirol	www.ncbi.nlm.nih.gov/pubmed/24554482	Genome-wide association study of peripheral neuropathy with D-drug-containing regimens in AIDS Clinical Trials Group protocol 384.	Response to anti-retroviral therapy (ddI/d4T) in HIV-1 infection (Grade 2 peripheral neuropathy)	19 European ancestry cases, 30 African American cases, 9 Hispanic cases, 85 European ancestry controls, 49 African American controls, 30 Hispanic controls	NA	10q23.31	10	89981680	KIF20B	LOC105378425			105378425			rs10509586-?	rs10509586	0	10509586	downstream_gene_variant	0		4e-07	6.39794	(EA)	9.3	[NR]	Illumina [936149]	N
24554482	Leger PD	2014-02-20	J Neurovirol	www.ncbi.nlm.nih.gov/pubmed/24554482	Genome-wide association study of peripheral neuropathy with D-drug-containing regimens in AIDS Clinical Trials Group protocol 384.	Response to anti-retroviral therapy (ddI/d4T) in HIV-1 infection (Grade 2 peripheral neuropathy)	19 European ancestry cases, 30 African American cases, 9 Hispanic cases, 85 European ancestry controls, 49 African American controls, 30 Hispanic controls	NA	Xq27.3	X	144281548	intergenic	UBE2NL - RRM2P4	389898	6246		396293	27585	rs6637197-?	rs6637197	0	6637197	intergenic_variant	1		1e-06	6	(EA)	14.9	[NR]	Illumina [936149]	N
24554482	Leger PD	2014-02-20	J Neurovirol	www.ncbi.nlm.nih.gov/pubmed/24554482	Genome-wide association study of peripheral neuropathy with D-drug-containing regimens in AIDS Clinical Trials Group protocol 384.	Response to anti-retroviral therapy (ddI/d4T) in HIV-1 infection (Grade 2 peripheral neuropathy)	19 European ancestry cases, 30 African American cases, 9 Hispanic cases, 85 European ancestry controls, 49 African American controls, 30 Hispanic controls	NA	2q14.1	2	112906296	IL37	LOC105373563 - IL37	105373563	27178		7351	2593	rs2708973-?	rs2708973	0	2708973	intergenic_variant	1		3e-06	5.52288	(EA)	31.7	[NR]	Illumina [936149]	N
24554482	Leger PD	2014-02-20	J Neurovirol	www.ncbi.nlm.nih.gov/pubmed/24554482	Genome-wide association study of peripheral neuropathy with D-drug-containing regimens in AIDS Clinical Trials Group protocol 384.	Response to anti-retroviral therapy (ddI/d4T) in HIV-1 infection (Grade 2 peripheral neuropathy)	19 European ancestry cases, 30 African American cases, 9 Hispanic cases, 85 European ancestry controls, 49 African American controls, 30 Hispanic controls	NA	14q22.3	14	55017068	WDHD1	WDHD1			11169			rs28489712-?	rs28489712	0	28489712	intron_variant	0		3e-06	5.52288	(EA)	31.7	[NR]	Illumina [936149]	N
24554482	Leger PD	2014-02-20	J Neurovirol	www.ncbi.nlm.nih.gov/pubmed/24554482	Genome-wide association study of peripheral neuropathy with D-drug-containing regimens in AIDS Clinical Trials Group protocol 384.	Response to anti-retroviral therapy (ddI/d4T) in HIV-1 infection (Grade 2 peripheral neuropathy)	19 European ancestry cases, 30 African American cases, 9 Hispanic cases, 85 European ancestry controls, 49 African American controls, 30 Hispanic controls	NA	7p15.2	7	26143746	NFE2L3	LOC105375199 - NFE2L3	105375199	9603		12793	8481	rs4722585-?	rs4722585	0	4722585	regulatory_region_variant	1		5e-06	5.30103	(AA)	0.2	[NR]	Illumina [936149]	N
24554482	Leger PD	2014-02-20	J Neurovirol	www.ncbi.nlm.nih.gov/pubmed/24554482	Genome-wide association study of peripheral neuropathy with D-drug-containing regimens in AIDS Clinical Trials Group protocol 384.	Response to anti-retroviral therapy (ddI/d4T) in HIV-1 infection (Grade 2 peripheral neuropathy)	19 European ancestry cases, 30 African American cases, 9 Hispanic cases, 85 European ancestry controls, 49 African American controls, 30 Hispanic controls	NA	2p24.3	2	16458298	FAM49A	LOC107985855 - LOC105373444	107985855	105373444		25299	9484	rs1346751-?	rs1346751	0	1346751	intergenic_variant	1		8e-06	5.09691	(AA)	0.1	[NR]	Illumina [936149]	N
24554482	Leger PD	2014-02-20	J Neurovirol	www.ncbi.nlm.nih.gov/pubmed/24554482	Genome-wide association study of peripheral neuropathy with D-drug-containing regimens in AIDS Clinical Trials Group protocol 384.	Response to anti-retroviral therapy (ddI/d4T) in HIV-1 infection (Grade 2 peripheral neuropathy)	19 European ancestry cases, 30 African American cases, 9 Hispanic cases, 85 European ancestry controls, 49 African American controls, 30 Hispanic controls	NA	20p13	20	945754	RSP04	LOC105372492 - RSPO4	105372492	343637		7538	12698	rs502716-?	rs502716	0	502716	intergenic_variant	1		3e-08	7.52288	(Hispanic)	28	[NR]	Illumina [936149]	N
24554482	Leger PD	2014-02-20	J Neurovirol	www.ncbi.nlm.nih.gov/pubmed/24554482	Genome-wide association study of peripheral neuropathy with D-drug-containing regimens in AIDS Clinical Trials Group protocol 384.	Response to anti-retroviral therapy (ddI/d4T) in HIV-1 infection (Grade 2 peripheral neuropathy)	19 European ancestry cases, 30 African American cases, 9 Hispanic cases, 85 European ancestry controls, 49 African American controls, 30 Hispanic controls	NA	13q33.3	13	106686453	LINCOO443	LINC00443 - LOC107984627	100874173	107984627		14273	67010	rs1330950-?	rs1330950	0	1330950	intergenic_variant	1		8e-07	6.09691	(Hispanic)	17.5	[NR]	Illumina [936149]	N
24554482	Leger PD	2014-02-20	J Neurovirol	www.ncbi.nlm.nih.gov/pubmed/24554482	Genome-wide association study of peripheral neuropathy with D-drug-containing regimens in AIDS Clinical Trials Group protocol 384.	Response to anti-retroviral therapy (ddI/d4T) in HIV-1 infection (Grade 2 peripheral neuropathy)	19 European ancestry cases, 30 African American cases, 9 Hispanic cases, 85 European ancestry controls, 49 African American controls, 30 Hispanic controls	NA	16q24.2	16	87331044	FBX031	FBXO31			79791			rs1062746-?	rs1062746	0	1062746	3_prime_UTR_variant	0		2e-06	5.69897	(Hispanic)	15.6	[NR]	Illumina [936149]	N
24554482	Leger PD	2014-02-20	J Neurovirol	www.ncbi.nlm.nih.gov/pubmed/24554482	Genome-wide association study of peripheral neuropathy with D-drug-containing regimens in AIDS Clinical Trials Group protocol 384.	Response to anti-retroviral therapy (ddI/d4T) in HIV-1 infection (Grade 2 peripheral neuropathy)	19 European ancestry cases, 30 African American cases, 9 Hispanic cases, 85 European ancestry controls, 49 African American controls, 30 Hispanic controls	NA	9p24.2	9	3844061	GLIS3	GLIS3			169792			rs717423-?	rs717423	0	717423	intron_variant	0		4e-06	5.39794	(Hispanic)	14.1	[NR]	Illumina [936149]	N
24554482	Leger PD	2014-02-20	J Neurovirol	www.ncbi.nlm.nih.gov/pubmed/24554482	Genome-wide association study of peripheral neuropathy with D-drug-containing regimens in AIDS Clinical Trials Group protocol 384.	Response to anti-retroviral therapy (ddI/d4T) in HIV-1 infection (Grade 2 peripheral neuropathy)	19 European ancestry cases, 30 African American cases, 9 Hispanic cases, 85 European ancestry controls, 49 African American controls, 30 Hispanic controls	NA	1q21.3	1	154429203	IL6R	IL6R			3570			rs8192282-?	rs8192282	1	2228144	synonymous_variant	0		5e-06	5.30103	(Hispanic)	23.2	[NR]	Illumina [936149]	N
24554482	Leger PD	2014-02-20	J Neurovirol	www.ncbi.nlm.nih.gov/pubmed/24554482	Genome-wide association study of peripheral neuropathy with D-drug-containing regimens in AIDS Clinical Trials Group protocol 384.	Response to anti-retroviral therapy (ddI/d4T) in HIV-1 infection (Grade 3 peripheral neuropathy)	8 European ancestry cases, 12 African American cases, 3 Hispanic cases, 85 European ancestry controls, 49 African American controls, 30 Hispanic controls	NA	10p15.1	10	6061799	IL2RA	IL2RA			3559			rs12722486-?	rs12722486	0	12722486	intron_variant	0		2e-09	8.69897	(EA)	38.2	[NR]	Illumina [936149]	N
24554482	Leger PD	2014-02-20	J Neurovirol	www.ncbi.nlm.nih.gov/pubmed/24554482	Genome-wide association study of peripheral neuropathy with D-drug-containing regimens in AIDS Clinical Trials Group protocol 384.	Response to anti-retroviral therapy (ddI/d4T) in HIV-1 infection (Grade 3 peripheral neuropathy)	8 European ancestry cases, 12 African American cases, 3 Hispanic cases, 85 European ancestry controls, 49 African American controls, 30 Hispanic controls	NA	10q11.21	10	44368720	CXCL12	CXCL12			6387			rs266095-?	rs266095	0	266095	downstream_gene_variant	0		8e-09	8.09691	(EA)	56.3	[NR]	Illumina [936149]	N
24554482	Leger PD	2014-02-20	J Neurovirol	www.ncbi.nlm.nih.gov/pubmed/24554482	Genome-wide association study of peripheral neuropathy with D-drug-containing regimens in AIDS Clinical Trials Group protocol 384.	Response to anti-retroviral therapy (ddI/d4T) in HIV-1 infection (Grade 3 peripheral neuropathy)	8 European ancestry cases, 12 African American cases, 3 Hispanic cases, 85 European ancestry controls, 49 African American controls, 30 Hispanic controls	NA	6p25.3	6	221146	intergenic	LOC285766 - LOC105374870	285766	105374870		15662	9784	rs9501753-?	rs9501753	0	9501753	intergenic_variant	1		1e-08	8	(EA)		[NR]	Illumina [936149]	N
24554482	Leger PD	2014-02-20	J Neurovirol	www.ncbi.nlm.nih.gov/pubmed/24554482	Genome-wide association study of peripheral neuropathy with D-drug-containing regimens in AIDS Clinical Trials Group protocol 384.	Response to anti-retroviral therapy (ddI/d4T) in HIV-1 infection (Grade 3 peripheral neuropathy)	8 European ancestry cases, 12 African American cases, 3 Hispanic cases, 85 European ancestry controls, 49 African American controls, 30 Hispanic controls	NA	12q15	12	70560684	PTPRB	PTPRB, LOC105369828			5787, 105369828			rs17108344-?	rs17108344	0	17108344	synonymous_variant	0		3e-08	7.52288	(EA)	25.3	[NR]	Illumina [936149]	N
24554482	Leger PD	2014-02-20	J Neurovirol	www.ncbi.nlm.nih.gov/pubmed/24554482	Genome-wide association study of peripheral neuropathy with D-drug-containing regimens in AIDS Clinical Trials Group protocol 384.	Response to anti-retroviral therapy (ddI/d4T) in HIV-1 infection (Grade 3 peripheral neuropathy)	8 European ancestry cases, 12 African American cases, 3 Hispanic cases, 85 European ancestry controls, 49 African American controls, 30 Hispanic controls	NA	1q25.3	1	182052148	ZNF648	LOC105371640 - ZNF648	105371640	127665		47833	1592	rs7554182-?	rs7554182	0	7554182	downstream_gene_variant	1		6e-08	7.22185	(AA)	48.5	[NR]	Illumina [936149]	N
24554482	Leger PD	2014-02-20	J Neurovirol	www.ncbi.nlm.nih.gov/pubmed/24554482	Genome-wide association study of peripheral neuropathy with D-drug-containing regimens in AIDS Clinical Trials Group protocol 384.	Response to anti-retroviral therapy (ddI/d4T) in HIV-1 infection (Grade 3 peripheral neuropathy)	8 European ancestry cases, 12 African American cases, 3 Hispanic cases, 85 European ancestry controls, 49 African American controls, 30 Hispanic controls	NA	3p14.1	3	66395177	LRIG1	LRIG1			26018			rs9827908-?	rs9827908	0	9827908	intron_variant	0		6e-08	7.22185	(AA)	48.5	[NR]	Illumina [936149]	N
24554482	Leger PD	2014-02-20	J Neurovirol	www.ncbi.nlm.nih.gov/pubmed/24554482	Genome-wide association study of peripheral neuropathy with D-drug-containing regimens in AIDS Clinical Trials Group protocol 384.	Response to anti-retroviral therapy (ddI/d4T) in HIV-1 infection (Grade 3 peripheral neuropathy)	8 European ancestry cases, 12 African American cases, 3 Hispanic cases, 85 European ancestry controls, 49 African American controls, 30 Hispanic controls	NA	2p16.3	2	49270867	intergenic	RNU6-439P - LOC105374595	106481317	105374595		36968	36378	rs9636436-?	rs9636436	0	9636436	intron_variant	1		2e-07	6.69897	(AA)	11.1	[NR]	Illumina [936149]	N
24554482	Leger PD	2014-02-20	J Neurovirol	www.ncbi.nlm.nih.gov/pubmed/24554482	Genome-wide association study of peripheral neuropathy with D-drug-containing regimens in AIDS Clinical Trials Group protocol 384.	Response to anti-retroviral therapy (ddI/d4T) in HIV-1 infection (Grade 3 peripheral neuropathy)	8 European ancestry cases, 12 African American cases, 3 Hispanic cases, 85 European ancestry controls, 49 African American controls, 30 Hispanic controls	NA	2p25.3	2	1434216	CHST9	TPO			7173			rs1514687-?	rs1514687	0	1514687	intron_variant	0		2e-07	6.69897	(AA)	16.8	[NR]	Illumina [936149]	N
24554482	Leger PD	2014-02-20	J Neurovirol	www.ncbi.nlm.nih.gov/pubmed/24554482	Genome-wide association study of peripheral neuropathy with D-drug-containing regimens in AIDS Clinical Trials Group protocol 384.	Response to anti-retroviral therapy (ddI/d4T) in HIV-1 infection (Grade 3 peripheral neuropathy)	8 European ancestry cases, 12 African American cases, 3 Hispanic cases, 85 European ancestry controls, 49 African American controls, 30 Hispanic controls	NA	2p16.3	2	49264671	FSHR	RNU6-439P - LOC105374595	106481317	105374595		30772	42574	rs10495970-?	rs10495970	0	10495970	intron_variant	1		5e-07	6.30103	(AA)	10.3	[NR]	Illumina [936149]	N
24554482	Leger PD	2014-02-20	J Neurovirol	www.ncbi.nlm.nih.gov/pubmed/24554482	Genome-wide association study of peripheral neuropathy with D-drug-containing regimens in AIDS Clinical Trials Group protocol 384.	Response to anti-retroviral therapy (ddI/d4T) in HIV-1 infection (Grade 3 peripheral neuropathy)	8 European ancestry cases, 12 African American cases, 3 Hispanic cases, 85 European ancestry controls, 49 African American controls, 30 Hispanic controls	NA	2q24.2	2	161172602	TANK	TANK			10010			rs7568498-?	rs7568498	0	7568498	intron_variant	0		2e-08	7.69897	(Hispanic)		[NR]	Illumina [936149]	N
24554482	Leger PD	2014-02-20	J Neurovirol	www.ncbi.nlm.nih.gov/pubmed/24554482	Genome-wide association study of peripheral neuropathy with D-drug-containing regimens in AIDS Clinical Trials Group protocol 384.	Response to anti-retroviral therapy (ddI/d4T) in HIV-1 infection (Grade 3 peripheral neuropathy)	8 European ancestry cases, 12 African American cases, 3 Hispanic cases, 85 European ancestry controls, 49 African American controls, 30 Hispanic controls	NA	2q32.3	2	194682669	intergenic	LOC100419812 - LOC105376755	100419812	105376755		227542	43503	rs801350-?	rs801350	0	801350	intergenic_variant	1		2e-08	7.69897	(Hispanic)		[NR]	Illumina [936149]	N
24554482	Leger PD	2014-02-20	J Neurovirol	www.ncbi.nlm.nih.gov/pubmed/24554482	Genome-wide association study of peripheral neuropathy with D-drug-containing regimens in AIDS Clinical Trials Group protocol 384.	Response to anti-retroviral therapy (ddI/d4T) in HIV-1 infection (Grade 3 peripheral neuropathy)	8 European ancestry cases, 12 African American cases, 3 Hispanic cases, 85 European ancestry controls, 49 African American controls, 30 Hispanic controls	NA	2q32.3	2	194695273	intergenic	LOC100419812 - LOC105376755	100419812	105376755		240146	30899	rs801378-?	rs801378	0	801378	intergenic_variant	1		2e-08	7.69897	(Hispanic)		[NR]	Illumina [936149]	N
24554482	Leger PD	2014-02-20	J Neurovirol	www.ncbi.nlm.nih.gov/pubmed/24554482	Genome-wide association study of peripheral neuropathy with D-drug-containing regimens in AIDS Clinical Trials Group protocol 384.	Response to anti-retroviral therapy (ddI/d4T) in HIV-1 infection (Grade 3 peripheral neuropathy)	8 European ancestry cases, 12 African American cases, 3 Hispanic cases, 85 European ancestry controls, 49 African American controls, 30 Hispanic controls	NA	7p21.1	7	18464885	HDAC9	HDAC9			9734			rs213273-?	rs213273	0	213273	intron_variant	0		2e-08	7.69897	(Hispanic)		[NR]	Illumina [936149]	N
21507922	Ramsuran V	2011-05-01	Clin Infect Dis	www.ncbi.nlm.nih.gov/pubmed/21507922	Duffy-null-associated low neutrophil counts influence HIV-1 susceptibility in high-risk South African black women.	Neutrophil count	115 African ancestry HIV-negative individuals	NA	1q23.2	1	159204893	DARC	ACKR1			2532			rs2814778-?	rs2814778	0	2814778	5_prime_UTR_variant	0	NR	1e-08	8				Illumina [874956]	N
21507922	Ramsuran V	2011-05-01	Clin Infect Dis	www.ncbi.nlm.nih.gov/pubmed/21507922	Duffy-null-associated low neutrophil counts influence HIV-1 susceptibility in high-risk South African black women.	Neutrophil count	115 African ancestry HIV-negative individuals	NA	2p25.1	2	8808940	KIDINS220	KIDINS220			57498			rs7587928-?	rs7587928	0	7587928	intron_variant	0	NR	2e-07	6.69897				Illumina [874956]	N
21507922	Ramsuran V	2011-05-01	Clin Infect Dis	www.ncbi.nlm.nih.gov/pubmed/21507922	Duffy-null-associated low neutrophil counts influence HIV-1 susceptibility in high-risk South African black women.	Neutrophil count	115 African ancestry HIV-negative individuals	NA	3q22.1	3	132095056	CPNE4	CPNE4			131034			rs6775745-?	rs6775745	0	6775745	intron_variant	0	NR	2e-07	6.69897				Illumina [874956]	N
21507922	Ramsuran V	2011-05-01	Clin Infect Dis	www.ncbi.nlm.nih.gov/pubmed/21507922	Duffy-null-associated low neutrophil counts influence HIV-1 susceptibility in high-risk South African black women.	Neutrophil count	115 African ancestry HIV-negative individuals	NA	11q22.3	11	103718366	PDGFD	LOC105369463 - LOC102723862	105369463	102723862		67086	124406	rs1917445-?	rs1917445	0	1917445	intron_variant	1	NR	6e-07	6.22185				Illumina [874956]	N
21507922	Ramsuran V	2011-05-01	Clin Infect Dis	www.ncbi.nlm.nih.gov/pubmed/21507922	Duffy-null-associated low neutrophil counts influence HIV-1 susceptibility in high-risk South African black women.	Neutrophil count	115 African ancestry HIV-negative individuals	NA	21q22.2	21	40803034	DSCAM	DSCAM			1826			rs2837828-?	rs2837828	0	2837828	intron_variant	0	NR	1e-06	6				Illumina [874956]	N
21507922	Ramsuran V	2011-05-01	Clin Infect Dis	www.ncbi.nlm.nih.gov/pubmed/21507922	Duffy-null-associated low neutrophil counts influence HIV-1 susceptibility in high-risk South African black women.	Neutrophil count	115 African ancestry HIV-negative individuals	NA	8p23.1	8	11780735	NEIL2	NEIL2			252969			rs6601606-?	rs6601606	0	6601606	intron_variant	0	NR	1e-06	6				Illumina [874956]	N
21507922	Ramsuran V	2011-05-01	Clin Infect Dis	www.ncbi.nlm.nih.gov/pubmed/21507922	Duffy-null-associated low neutrophil counts influence HIV-1 susceptibility in high-risk South African black women.	Neutrophil count	115 African ancestry HIV-negative individuals	NA	8q21.13	8	80557885	RP11-48B3.1, RPSAP47	ZBTB10 - RPSAP47	65986	389672		31620	909	rs272594-?	rs272594	0	272594	upstream_gene_variant	1	NR	1e-06	6				Illumina [874956]	N
21507922	Ramsuran V	2011-05-01	Clin Infect Dis	www.ncbi.nlm.nih.gov/pubmed/21507922	Duffy-null-associated low neutrophil counts influence HIV-1 susceptibility in high-risk South African black women.	Neutrophil count	115 African ancestry HIV-negative individuals	NA	1p32.1	1	59618844	FGGY	FGGY			55277			rs12727131-?	rs12727131	0	12727131	intron_variant	0	NR	3e-06	5.52288				Illumina [874956]	N
21507922	Ramsuran V	2011-05-01	Clin Infect Dis	www.ncbi.nlm.nih.gov/pubmed/21507922	Duffy-null-associated low neutrophil counts influence HIV-1 susceptibility in high-risk South African black women.	Neutrophil count	115 African ancestry HIV-negative individuals	NA	8p22	8	18924537	PSD3	PSD3			23362			rs4921617-?	rs4921617	0	4921617	non_coding_transcript_exon_variant	0	NR	4e-06	5.39794				Illumina [874956]	N
21507922	Ramsuran V	2011-05-01	Clin Infect Dis	www.ncbi.nlm.nih.gov/pubmed/21507922	Duffy-null-associated low neutrophil counts influence HIV-1 susceptibility in high-risk South African black women.	Neutrophil count	115 African ancestry HIV-negative individuals	NA	6q24.2	6	142501080	AL161904.1, RP11-440G9.1	ADGRG6 - LOC153910	57211	153910		54814	25375	rs9496398-?	rs9496398	0	9496398	intergenic_variant	1	NR	4e-06	5.39794				Illumina [874956]	N
21507922	Ramsuran V	2011-05-01	Clin Infect Dis	www.ncbi.nlm.nih.gov/pubmed/21507922	Duffy-null-associated low neutrophil counts influence HIV-1 susceptibility in high-risk South African black women.	Neutrophil count	115 African ancestry HIV-negative individuals	NA	3q13.13	3	110208529	AC078918.1, RP11-696F10.1	LOC105377811 - LOC105374036	105377811	105374036		125768	238706	rs13323983-?	rs13323983	0	13323983	intergenic_variant	1	NR	5e-06	5.30103				Illumina [874956]	N
21507922	Ramsuran V	2011-05-01	Clin Infect Dis	www.ncbi.nlm.nih.gov/pubmed/21507922	Duffy-null-associated low neutrophil counts influence HIV-1 susceptibility in high-risk South African black women.	Neutrophil count	115 African ancestry HIV-negative individuals	NA	2p13.3	2	70509087	TGFA	TGFA			7039			rs454305-?	rs454305	0	454305	intron_variant	0	NR	5e-06	5.30103				Illumina [874956]	N
21507922	Ramsuran V	2011-05-01	Clin Infect Dis	www.ncbi.nlm.nih.gov/pubmed/21507922	Duffy-null-associated low neutrophil counts influence HIV-1 susceptibility in high-risk South African black women.	Neutrophil count	115 African ancestry HIV-negative individuals	NA	2q33.1	2	198123211	PLCL1	PLCL1			5334			rs988583-?	rs988583	0	988583	intron_variant	0	NR	6e-06	5.22185				Illumina [874956]	N
21507922	Ramsuran V	2011-05-01	Clin Infect Dis	www.ncbi.nlm.nih.gov/pubmed/21507922	Duffy-null-associated low neutrophil counts influence HIV-1 susceptibility in high-risk South African black women.	Neutrophil count	115 African ancestry HIV-negative individuals	NA	10p12.31	10	20385724	AL353790.1, RP11-337N19.1	AMD1P1 - MIR4675	100133024	100616383		34624	166246	rs12772794-?	rs12772794	0	12772794	intergenic_variant	1	NR	7e-06	5.1549				Illumina [874956]	N
21507922	Ramsuran V	2011-05-01	Clin Infect Dis	www.ncbi.nlm.nih.gov/pubmed/21507922	Duffy-null-associated low neutrophil counts influence HIV-1 susceptibility in high-risk South African black women.	Neutrophil count	115 African ancestry HIV-negative individuals	NA	15q21.3	15	55164312	RSL24D1	LOC105370829 - RSL24D1	105370829	51187		72139	17002	rs16976033-?	rs16976033	0	16976033	intergenic_variant	1	NR	7e-06	5.1549				Illumina [874956]	N
21507922	Ramsuran V	2011-05-01	Clin Infect Dis	www.ncbi.nlm.nih.gov/pubmed/21507922	Duffy-null-associated low neutrophil counts influence HIV-1 susceptibility in high-risk South African black women.	Neutrophil count	115 African ancestry HIV-negative individuals	NA	6p21.1	6	41957566	CCND3	CCND3			896			rs11968166-?	rs11968166	0	11968166	intron_variant	0	NR	8e-06	5.09691				Illumina [874956]	N
21507922	Ramsuran V	2011-05-01	Clin Infect Dis	www.ncbi.nlm.nih.gov/pubmed/21507922	Duffy-null-associated low neutrophil counts influence HIV-1 susceptibility in high-risk South African black women.	Neutrophil count	115 African ancestry HIV-negative individuals	NA	14q32.2	14	96879469	VRK1	VRK1			7443			rs4905558-?	rs4905558	0	4905558	intron_variant	0	NR	8e-06	5.09691				Illumina [874956]	N
21507922	Ramsuran V	2011-05-01	Clin Infect Dis	www.ncbi.nlm.nih.gov/pubmed/21507922	Duffy-null-associated low neutrophil counts influence HIV-1 susceptibility in high-risk South African black women.	Neutrophil count	115 African ancestry HIV-negative individuals	NA	4q26	4	117730668	AC109592.1, AC092661.1	LINC01378 - LOC102723914	103689918	102723914		41565	80316	rs4422476-?	rs4422476	0	4422476	intergenic_variant	1	NR	8e-06	5.09691				Illumina [874956]	N
21507922	Ramsuran V	2011-05-01	Clin Infect Dis	www.ncbi.nlm.nih.gov/pubmed/21507922	Duffy-null-associated low neutrophil counts influence HIV-1 susceptibility in high-risk South African black women.	Neutrophil count	115 African ancestry HIV-negative individuals	NA	6p22.3	6	24749185	AL133264.1, RP3-369A17.4	LOC105374978			105374978			rs17419851-?	rs17419851	0	17419851	intron_variant	0	NR	9e-06	5.04576				Illumina [874956]	N
21507922	Ramsuran V	2011-05-01	Clin Infect Dis	www.ncbi.nlm.nih.gov/pubmed/21507922	Duffy-null-associated low neutrophil counts influence HIV-1 susceptibility in high-risk South African black women.	Neutrophil count	115 African ancestry HIV-negative individuals	NA	14q32.13	14	95739733	AL139020.1	LOC107984703			107984703			rs2369304-?	rs2369304	0	2369304	intron_variant	0	NR	9e-06	5.04576				Illumina [874956]	N
21507922	Ramsuran V	2011-05-01	Clin Infect Dis	www.ncbi.nlm.nih.gov/pubmed/21507922	Duffy-null-associated low neutrophil counts influence HIV-1 susceptibility in high-risk South African black women.	Platelet count	115 African ancestry HIV-negative individuals	NA	16p12.2	16	23754453	AC130454.2, AC130454.1	ERN2 - CHP2	10595	63928		40953	174	rs4968031-?	rs4968031	0	4968031	non_coding_transcript_exon_variant	1	NR	1e-06	6				Illumina [874956]	N
21507922	Ramsuran V	2011-05-01	Clin Infect Dis	www.ncbi.nlm.nih.gov/pubmed/21507922	Duffy-null-associated low neutrophil counts influence HIV-1 susceptibility in high-risk South African black women.	Platelet count	115 African ancestry HIV-negative individuals	NA	12q24.31	12	122973072	ABCB9	ABCB9			23457			rs7296418-?	rs7296418	0	7296418	5_prime_UTR_variant	0	NR	2e-06	5.69897				Illumina [874956]	N
21507922	Ramsuran V	2011-05-01	Clin Infect Dis	www.ncbi.nlm.nih.gov/pubmed/21507922	Duffy-null-associated low neutrophil counts influence HIV-1 susceptibility in high-risk South African black women.	Platelet count	115 African ancestry HIV-negative individuals	NA	5q35.3	5	181168138	AC008620.2	TRL-AAG7-1 - TRV-AAC1-3	100189493	7241		3493	1472	rs1279750-?	rs1279750	0	1279750	regulatory_region_variant	1	NR	2e-06	5.69897				Illumina [874956]	N
21507922	Ramsuran V	2011-05-01	Clin Infect Dis	www.ncbi.nlm.nih.gov/pubmed/21507922	Duffy-null-associated low neutrophil counts influence HIV-1 susceptibility in high-risk South African black women.	Platelet count	115 African ancestry HIV-negative individuals	NA	12q24.31	12	123091195	PITPNM2	PITPNM2			57605			rs1727307-?	rs1727307	0	1727307	non_coding_transcript_exon_variant	0	NR	3e-06	5.52288				Illumina [874956]	N
21507922	Ramsuran V	2011-05-01	Clin Infect Dis	www.ncbi.nlm.nih.gov/pubmed/21507922	Duffy-null-associated low neutrophil counts influence HIV-1 susceptibility in high-risk South African black women.	Platelet count	115 African ancestry HIV-negative individuals	NA	1q43	1	239438669	CHRM3	CHRM3			1131			rs6677208-?	rs6677208	0	6677208	intron_variant	0	NR	3e-06	5.52288				Illumina [874956]	N
21507922	Ramsuran V	2011-05-01	Clin Infect Dis	www.ncbi.nlm.nih.gov/pubmed/21507922	Duffy-null-associated low neutrophil counts influence HIV-1 susceptibility in high-risk South African black women.	Platelet count	115 African ancestry HIV-negative individuals	NA	1p34.2	1	40773839	NFYC	NFYC - KCNQ4	4802	9132		2236	10173	rs4660456-?	rs4660456	0	4660456	downstream_gene_variant	1	NR	4e-06	5.39794				Illumina [874956]	N
21507922	Ramsuran V	2011-05-01	Clin Infect Dis	www.ncbi.nlm.nih.gov/pubmed/21507922	Duffy-null-associated low neutrophil counts influence HIV-1 susceptibility in high-risk South African black women.	Platelet count	115 African ancestry HIV-negative individuals	NA	7p14.2	7	36152090	EEPD1	MARK2P7 - EEPD1	100421531	80820		4065	1059	rs4302748-?	rs4302748	0	4302748	upstream_gene_variant	1	NR	5e-06	5.30103				Illumina [874956]	N
21507922	Ramsuran V	2011-05-01	Clin Infect Dis	www.ncbi.nlm.nih.gov/pubmed/21507922	Duffy-null-associated low neutrophil counts influence HIV-1 susceptibility in high-risk South African black women.	Platelet count	115 African ancestry HIV-negative individuals	NA	18q21.31	18	58442627	AC105105.1	NEDD4L - LOC107985182	23327	107985182		41087	3177	rs8099014-?	rs8099014	0	8099014	upstream_gene_variant	1	NR	6e-06	5.22185				Illumina [874956]	N
21507922	Ramsuran V	2011-05-01	Clin Infect Dis	www.ncbi.nlm.nih.gov/pubmed/21507922	Duffy-null-associated low neutrophil counts influence HIV-1 susceptibility in high-risk South African black women.	Platelet count	115 African ancestry HIV-negative individuals	NA	12q24.13	12	112735689	AC007425.1	MIR1302-1 - RPH3A	100302227	22895		40513	55849	rs3803064-?	rs3803064	0	3803064	intron_variant	1	NR	7e-06	5.1549				Illumina [874956]	N
21507922	Ramsuran V	2011-05-01	Clin Infect Dis	www.ncbi.nlm.nih.gov/pubmed/21507922	Duffy-null-associated low neutrophil counts influence HIV-1 susceptibility in high-risk South African black women.	Platelet count	115 African ancestry HIV-negative individuals	NA	1p21.3	1	97354111	DPYD	DPYD			1806			rs11165846-?	rs11165846	0	11165846	intron_variant	0	NR	9e-06	5.04576				Illumina [874956]	N
20045101	Ferreira MA	2009-12-31	Am J Hum Genet	www.ncbi.nlm.nih.gov/pubmed/20045101	Quantitative trait loci for CD4:CD8 lymphocyte ratio are associated with risk of type 1 diabetes and HIV-1 immune control.	CD4:CD8 lymphocyte ratio	2,538 European ancestry twins from 1,089 families	988 individuals from 550 families	6p21.33	6	31284619	HLA-B	RPL3P2 - WASF5P	116935	387122		3048	2882	rs2524054-A	rs2524054	0	2524054	downstream_gene_variant	1	0.32	2e-28	27.699	(CD4:CD8)	0.37	[0.31-0.43] SD increase	Illumina [529721]	N
20045101	Ferreira MA	2009-12-31	Am J Hum Genet	www.ncbi.nlm.nih.gov/pubmed/20045101	Quantitative trait loci for CD4:CD8 lymphocyte ratio are associated with risk of type 1 diabetes and HIV-1 immune control.	CD4:CD8 lymphocyte ratio	2,538 European ancestry twins from 1,089 families	988 individuals from 550 families	6p21.33	6	31284619	HLA-B	RPL3P2 - WASF5P	116935	387122		3048	2882	rs2524054-A	rs2524054	0	2524054	downstream_gene_variant	1	0.32	6e-21	20.2218	(CD8)	0.31	[0.25-0.37] SD decrease	Illumina [529721]	N
19754311	Le Clerc S	2009-09-15	J Infect Dis	www.ncbi.nlm.nih.gov/pubmed/19754311	Genomewide association study of a rapid progression cohort identifies new susceptibility alleles for AIDS (ANRS Genomewide Association Study 03).	AIDS	85 European ancestry cases, 2,049 European ancestry controls	NA	1p13.3	1	107035210	intergenic	LOC105378889 - PRMT6	105378889	55170		169844	21435	rs4118325-G	rs4118325	0	4118325	intergenic_variant	1	0.81	6e-07	6.22185		4.17	[2.17-8.33]	Illumina [291119]	N
19754311	Le Clerc S	2009-09-15	J Infect Dis	www.ncbi.nlm.nih.gov/pubmed/19754311	Genomewide association study of a rapid progression cohort identifies new susceptibility alleles for AIDS (ANRS Genomewide Association Study 03).	AIDS	85 European ancestry cases, 2,049 European ancestry controls	NA	12p12.1	12	24241438	SOX5	SOX5			6660			rs1522232-C	rs1522232	0	1522232	intron_variant	0	0.52	2e-06	5.69897		2.22	[1.59-3.13]	Illumina [291119]	N
19754311	Le Clerc S	2009-09-15	J Infect Dis	www.ncbi.nlm.nih.gov/pubmed/19754311	Genomewide association study of a rapid progression cohort identifies new susceptibility alleles for AIDS (ANRS Genomewide Association Study 03).	AIDS	85 European ancestry cases, 2,049 European ancestry controls	NA	1q23.3	1	165439858	RXRG	RXRG			6258			rs10800098-A	rs10800098	0	10800098	intron_variant	0	0.05	4e-06	5.39794		3.29	[2.08-5.20]	Illumina [291119]	N
19754311	Le Clerc S	2009-09-15	J Infect Dis	www.ncbi.nlm.nih.gov/pubmed/19754311	Genomewide association study of a rapid progression cohort identifies new susceptibility alleles for AIDS (ANRS Genomewide Association Study 03).	AIDS	85 European ancestry cases, 2,049 European ancestry controls	NA	2q12.1	2	105281283	TGFBRAP1	TGFBRAP1			9392			rs1020064-G	rs1020064	0	1020064	intron_variant	0	0.77	7e-06	5.1549		2.94	[1.75-5.00]	Illumina [291119]	N
19754311	Le Clerc S	2009-09-15	J Infect Dis	www.ncbi.nlm.nih.gov/pubmed/19754311	Genomewide association study of a rapid progression cohort identifies new susceptibility alleles for AIDS (ANRS Genomewide Association Study 03).	AIDS	85 European ancestry cases, 2,049 European ancestry controls	NA	9p23	9	13007130	intergenic	LOC107987047 - LOC100130801	107987047	100130801		1504	14346	rs1360517-A	rs1360517	0	1360517	intergenic_variant	1	0.06	3e-06	5.52288		3.09	[2.00-4.78]	Illumina [291119]	N
19754311	Le Clerc S	2009-09-15	J Infect Dis	www.ncbi.nlm.nih.gov/pubmed/19754311	Genomewide association study of a rapid progression cohort identifies new susceptibility alleles for AIDS (ANRS Genomewide Association Study 03).	AIDS	85 European ancestry cases, 2,049 European ancestry controls	NA	8q22.3	8	100829318	intergenic	RPS20P23 - RNU4-83P	100271089	106479596		52450	2410	rs3108919-C	rs3108919	0	3108919	downstream_gene_variant	1	0.27	4e-06	5.39794		2.13	[1.56-2.91]	Illumina [291119]	N
19754311	Le Clerc S	2009-09-15	J Infect Dis	www.ncbi.nlm.nih.gov/pubmed/19754311	Genomewide association study of a rapid progression cohort identifies new susceptibility alleles for AIDS (ANRS Genomewide Association Study 03).	AIDS	85 European ancestry cases, 2,049 European ancestry controls	NA	9p22.3	9	14446003	NR	TRH-GTG1-9 - ZDHHC21	100009607	340481		11992	142794	rs1556032-C	rs1556032	0	1556032	intergenic_variant	1	0.49	9e-06	5.04576		2.05	[1.48-2.84]	Illumina [291119]	N
21502085	Troyer JL	2011-05-01	J Infect Dis	www.ncbi.nlm.nih.gov/pubmed/21502085	Genome-wide association study implicates PARD3B-based AIDS restriction.	AIDS progression	755 European ancestry seroconverter cases	NA	2q33.3	2	205453869	PARD3B	PARD3B			117583			rs11884476-?	rs11884476	0	11884476	intron_variant	0	0.94	3e-09	8.52288		3.32	[NR]	Affymetrix [700022]	N
21502085	Troyer JL	2011-05-01	J Infect Dis	www.ncbi.nlm.nih.gov/pubmed/21502085	Genome-wide association study implicates PARD3B-based AIDS restriction.	AIDS progression	755 European ancestry seroconverter cases	NA	7q33	7	137519073	DGKI	DGKI			9162			rs6467710-?	rs6467710	0	6467710	intron_variant	0	0.02	6e-07	6.22185		4.3	[NR]	Affymetrix [700022]	N
21502085	Troyer JL	2011-05-01	J Infect Dis	www.ncbi.nlm.nih.gov/pubmed/21502085	Genome-wide association study implicates PARD3B-based AIDS restriction.	AIDS progression	755 European ancestry seroconverter cases	NA	1q21.1	1	147089017	NBPF14	RNVU1-8 - NBPF13P	101447996	644861		4261	10465	rs11239930-?	rs11239930	0	11239930	intergenic_variant	1	0.58	2e-06	5.69897		1.47	[NR]	Affymetrix [700022]	N
21502085	Troyer JL	2011-05-01	J Infect Dis	www.ncbi.nlm.nih.gov/pubmed/21502085	Genome-wide association study implicates PARD3B-based AIDS restriction.	AIDS progression	755 European ancestry seroconverter cases	NA	17p13.3	17	189133	RPH3AL	LOC100506371 - RPH3AL	100506371	9501		1882	23256	rs7217319-?	rs7217319	0	7217319	intron_variant	1	0.63	4e-06	5.39794		1.48	[NR]	Affymetrix [700022]	N
21502085	Troyer JL	2011-05-01	J Infect Dis	www.ncbi.nlm.nih.gov/pubmed/21502085	Genome-wide association study implicates PARD3B-based AIDS restriction.	AIDS progression	755 European ancestry seroconverter cases	NA	3p21.31	3	46386699	CCRL2	LOC102724297			102724297			rs6441975-?	rs6441975	0	6441975	intron_variant	0	0.31	5e-06	5.30103		1.483	[NR]	Affymetrix [700022]	N
21502085	Troyer JL	2011-05-01	J Infect Dis	www.ncbi.nlm.nih.gov/pubmed/21502085	Genome-wide association study implicates PARD3B-based AIDS restriction.	AIDS progression	755 European ancestry seroconverter cases	NA	5q31.1	5	135132010	H2AFY	C5orf66, LOC105379188			100996485, 105379188			rs477687-?	rs477687	0	477687	intron_variant	0	0.18	6e-06	5.22185		1.55	[NR]	Affymetrix [700022]	N
21502085	Troyer JL	2011-05-01	J Infect Dis	www.ncbi.nlm.nih.gov/pubmed/21502085	Genome-wide association study implicates PARD3B-based AIDS restriction.	AIDS progression	755 European ancestry seroconverter cases	NA	3p21.31	3	46410189	LTF	CCRL2 - LOC105377068	9034	105377068		666	4590	rs1015164-?	rs1015164	0	1015164	intron_variant	1	0.31	9e-06	5.04576		1.46	[NR]	Affymetrix [700022]	N
19115949	Limou S	2009-01-01	J Infect Dis	www.ncbi.nlm.nih.gov/pubmed/19115949	Genomewide association study of an AIDS-nonprogression cohort emphasizes the role played by HLA genes (ANRS Genomewide Association Study 02).	AIDS progression	275 European ancestry seropositive non-progressors, 86 European ancestry seropositive rapid progressors, 1,352 European ancestry seronegative controls	(see Fellay 2007)	6p21.33	6	31464003	MCCD1, BAT1, TNF, LTB, HCP5, MICB	HCP5			10866			rs2395029-G	rs2395029	0	2395029	non_coding_transcript_exon_variant	0	0.03	3e-19	18.5229		3.47	[2.39-5.04]	Illumina [291119]	N
19115949	Limou S	2009-01-01	J Infect Dis	www.ncbi.nlm.nih.gov/pubmed/19115949	Genomewide association study of an AIDS-nonprogression cohort emphasizes the role played by HLA genes (ANRS Genomewide Association Study 02).	AIDS progression	275 European ancestry seropositive non-progressors, 86 European ancestry seropositive rapid progressors, 1,352 European ancestry seronegative controls	(see Fellay 2007)	6p21.33	6	31306778	HLA-C	LOC105375015			105375015			rs10484554-T	rs10484554	0	10484554	downstream_gene_variant	0	0.13	6e-08	7.22185				Illumina [291119]	N
19115949	Limou S	2009-01-01	J Infect Dis	www.ncbi.nlm.nih.gov/pubmed/19115949	Genomewide association study of an AIDS-nonprogression cohort emphasizes the role played by HLA genes (ANRS Genomewide Association Study 02).	AIDS progression	275 European ancestry seropositive non-progressors, 86 European ancestry seropositive rapid progressors, 1,352 European ancestry seronegative controls	(see Fellay 2007)	6p22.1	6	30064745	ZNRD1, RNF39	ZNRD1			30834			rs8321-G	rs8321	0	8321	3_prime_UTR_variant	0	NR	5e-07	6.30103				Illumina [291119]	N

## Sheet: Sheet2
PUBMEDID
21364930
20041166
20041166
20041166
20041166
20041166
20041166
20041166
20041166
20041166
20041166
20041166
20041166
20041166
20041166
20041166
20041166
20041166
20041166
20041166
20041166
20041166
20041166
20041166
20041166
20041166
20041166
20041166
20041166
20041166
20041166
20041166
20041166
20041166
20041166
20041166
20041166
20041166
20041166
20205591
20205591
20205591
20205591
20205591
20205591
20205591
20205591
20205591
26039976
26039976
26039976
26039976
26553974
26553974
26553974
26553974
26553974
26553974
26553974
26553974
26553974
26553974
26553974
26553974
26553974
26553974
26553974
26553974
26553974
26553974
22174851
22174851
22174851
22174851
22174851
22174851
22174851
22174851
22174851
22174851
21051598
21051598
21051598
21051598
21051598
21051598
21051598
21160409
21160409
21160409
21160409
21160409
21160409
21051598
20064070
23935489
20009918
20009918
20009918
20009918
20041166
20041166
20041166
20041166
20009918
20009918
20009918
20205591
21897333
21897333
21897333
21897333
21897333
21897333
21897333
21897333
21897333
21897333
21897333
21897333
21897333
21897333
21897333
21897333
21897333
26039976
26039976
26039976
26039976
26039976
22174851
22174851
22174851
22174851
22628157
22628157
22628157
22628157
25884002
25884002
25884002
25884002
25884002
25884002
25884002
25884002
25884002
25884002
25884002
25884002
25884002
25884002
22174851
22174851
22174851
22174851
22174851
22174851
22174851
22174851
22174851
25786224
25786224
25786224
25786224
25786224
25786224
25786224
27339598
27339598
27339598
27339598
27339598
27339598
27339598
21810746
21810746
21810746
25461247
25461247
25461247
25461247
25461247
25461247
25461247
25461247
25461247
25461247
25461247
25461247
25461247
25461247
25461247
25461247
25461247
25461247
25461247
25461247
25461247
25461247
25461247
25461247
25461247
25461247
25461247
25461247
25461247
25461247
25461247
25461247
25461247
25461247
25461247
25461247
25461247
25461247
25461247
25461247
25461247
25461247
25461247
25461247
25461247
25461247
25461247
25461247
25461247
25461247
25461247
25461247
25461247
25461247
25461247
25461247
25461247
25461247
25461247
25461247
25461247
25461247
24554482
24554482
24554482
24554482
24554482
24554482
24554482
24554482
24554482
24554482
24554482
24554482
24554482
24554482
24554482
24554482
24554482
24554482
24554482
24554482
24554482
24554482
24554482
24554482
24554482
24554482
24554482
24554482
24554482
24554482
24554482
24554482
24554482
24554482
24554482
24554482
24554482
24554482
24554482
24554482
21507922
21507922
21507922
21507922
21507922
21507922
21507922
21507922
21507922
21507922
21507922
21507922
21507922
21507922
21507922
21507922
21507922
21507922
21507922
21507922
21507922
21507922
21507922
21507922
21507922
21507922
21507922
21507922
21507922
21507922
20045101
20045101
19754311
19754311
19754311
19754311
19754311
19754311
19754311
21502085
21502085
21502085
21502085
21502085
21502085
21502085
19115949
19115949
19115949
